# Supplementary material for: Hardness Analysis and Empirical Studies of the Relations among Robustness, Topology and Flow in Dynamic Networks
Source: PLoS One. 2015 Dec 22;10(12):e0145421. doi: 10.1371/journal.pone.0145421 (PMC4687921; doi:10.1371/journal.pone.0145421)
Supplement: S1 Appendix — This appendix contains the dataset we generated, and on them we carried our experiments. We collected the results into the .xml file and analysed the results. (ZIP) [file pone.0145421.s001.zip]

Archive with 5 entries (5 files):
- 50-200-1000-0.rar
- 50-200-10000-0.rar
- 50-600-10000-0.zip
- 87-200-4000-0.zip
- results.xls
