# Supplementary material for: Hardness Analysis and Empirical Studies of the Relations among Robustness, Topology and Flow in Dynamic Networks
Source: PLoS One. 2015 Dec 22;10(12):e0145421. doi: 10.1371/journal.pone.0145421 (PMC4687921; doi:10.1371/journal.pone.0145421)
Supplement: S1 Appendix — This appendix contains the dataset we generated, and on them we carried our experiments. We collected the results into the .xml file and analysed the results. (ZIP) [file pone.0145421.s001.zip › results.xls]

## Sheet: bubiande
g ent	f ent	correl	#edge	per50	per45	per40	per35	per30	per25	per20	per15	per10	per5	time	recalc_et	en_structure	spearman	pearson
0.1	0.1	0.1	54	1	4	10	16	20	29	38	46	59	954	44505	0.103144	0.0975062	0.608025	0.0407173
0.1	0.1	0.2	51	1	4	6	10	14	21	27	38	46	61	21747	0.102345	0.0960429	0.611308	0.000680285
0.1	0.1	0.3	49	2	4	8	12	18	24	34	42	57	95	18694	0.0999427	0.0960964	0.481549	0.0487431
0.1	0.1	0.4	52	3	6	11	15	21	27	36	46	54	67	57565	0.098445	0.101951	0.651739	-0.000238918
0.1	0.1	0.5	49	1	4	10	14	21	27	36	43	59	98	27280	0.0999427	0.0989325	0.431238	0.0486993
0.1	0.1	0.6	51	416	479	521	584	626	692	736	802	846	914	22611	0.102345	0.0974875	-0.366711	0.998556
0.1	0.1	0.7	51	418	481	523	586	628	694	738	804	849	918	20744	0.0983147	0.0960242	-0.275289	0.998077
0.1	0.1	0.8	52	419	480	542	584	647	690	756	823	869	938	61987	0.098445	0.0974517	-0.378183	0.998422
0.1	0.1	0.9	54	413	475	538	601	645	711	777	821	887	954	21852	0.103144	0.0960607	-0.345488	0.996278
0.1	0.1	1	49	397	437	497	539	602	646	712	756	822	867	15369	0.0999427	0.0960063	0.42374	0.997567
0.1	0.2	0.1	51	9	15	21	33	43	58	70	88	102	128	72964	0.102345	0.196126	0.516869	0.000289551
0.1	0.2	0.2	49	13	18	28	36	48	57	74	88	118	152	59100	0.0999427	0.197578	0.428613	0.0495465
0.1	0.2	0.3	49	17	23	33	41	55	65	81	93	117	151	95067	0.0999427	0.197509	0.401703	0.0495462
0.1	0.2	0.4	52	10	18	27	33	43	51	69	88	102	126	134388	0.098445	0.197444	0.585327	0.00188343
0.1	0.2	0.5	49	14	18	29	37	51	61	79	92	116	146	136831	0.102666	0.19891	0.436091	0.0264412
0.1	0.2	0.6	51	394	456	498	564	608	676	722	792	840	912	106549	0.102345	0.196177	-0.445622	0.998535
0.1	0.2	0.7	50	375	438	480	546	590	658	703	772	820	910	77855	0.102431	0.197426	-0.223426	0.998179
0.1	0.2	0.8	54	391	454	517	581	624	692	761	807	878	950	184612	0.103144	0.196076	-0.426192	0.996149
0.1	0.2	0.9	54	390	450	513	578	622	691	760	807	878	950	102884	0.0993383	0.197509	-0.426637	0.995628
0.1	0.2	1	51	390	451	494	559	603	671	717	786	834	906	133488	0.102345	0.200326	0.537768	0.998884
0.1	0.3	0.1	49	26	35	50	62	82	97	124	144	183	218	112067	0.0999427	0.297909	0.4208	0.0491569
0.1	0.3	0.2	49	25	33	47	58	78	92	117	135	166	197	112489	0.102666	0.296573	0.447401	0.0260637
0.1	0.3	0.3	49	26	35	50	61	80	94	120	139	178	211	109916	0.0999427	0.296509	0.415733	0.0491819
0.1	0.3	0.4	49	20	28	43	55	76	92	117	138	175	206	63868	0.0999427	0.296637	0.386224	0.0491525
0.1	0.3	0.5	49	25	33	48	59	79	95	121	141	180	213	96663	0.0999427	0.296461	0.404198	0.0491816
0.1	0.3	0.6	52	366	430	495	539	609	656	728	803	853	930	169923	0.098445	0.296572	-0.407382	0.998388
0.1	0.3	0.7	51	371	432	475	541	587	657	704	778	828	905	146883	0.102345	0.296494	-0.330586	0.99851
0.1	0.3	0.8	49	342	385	451	496	565	611	682	730	805	856	165004	0.102666	0.296509	-0.128677	0.997759
0.1	0.3	0.9	51	366	428	471	538	584	654	702	777	827	906	156118	0.102345	0.296431	-0.401253	0.998445
0.1	0.3	1	49	349	390	453	497	566	613	685	733	805	855	75406	0.102666	0.299323	0.464379	0.998185
0.1	0.4	0.1	49	37	48	67	82	109	130	163	186	227	261	128743	0.0999427	0.396651	0.436699	0.0500643
0.1	0.4	0.2	49	43	55	76	92	119	139	173	199	242	275	173449	0.0999427	0.400482	0.463968	0.0514933
0.1	0.4	0.3	49	39	51	71	87	115	135	169	195	239	272	194511	0.0999427	0.396636	0.423764	0.0500642
0.1	0.4	0.4	49	32	42	58	73	98	117	147	171	209	238	164670	0.102666	0.396622	0.473438	0.0270001
0.1	0.4	0.5	51	39	60	74	98	116	145	166	202	230	278	353475	0.0983147	0.396635	0.498457	0.0227183
0.1	0.4	0.6	51	347	409	453	521	568	642	691	768	821	902	194250	0.0983147	0.397857	-0.297571	0.997988
0.1	0.4	0.7	51	340	404	448	518	566	640	690	768	820	902	197253	0.102345	0.396651	-0.449643	0.998488
0.1	0.4	0.8	49	320	362	425	468	537	585	658	709	789	843	130218	0.0999427	0.399154	-0.0789091	0.997258
0.1	0.4	0.9	51	350	413	456	524	570	643	693	768	820	901	344438	0.102345	0.39665	-0.423849	0.998488
0.1	0.4	1	49	322	364	427	470	540	588	661	712	791	845	157191	0.0999427	0.396605	0.404705	0.99764
0.1	0.5	0.1	49	1	3	14	30	72	118	223	326	522	698	131570	0.0999427	0.503508	-0.029421	0.100051
0.1	0.5	0.2	51	3	6	11	25	40	84	129	250	377	628	8876	0.102345	0.50384	0.442256	0.199991
0.1	0.5	0.3	52	14	23	39	53	78	108	177	304	443	723	11232	0.098445	0.500984	0.656984	0.287528
0.1	0.5	0.4	51	6	25	42	78	113	186	251	384	519	780	199166	0.102345	0.500782	0.619268	0.387217
0.1	0.5	0.5	49	2	4	13	25	69	109	212	307	503	669	69030	0.0999427	0.50144	0.423461	0.356157
0.1	0.5	0.6	49	4	6	14	24	49	96	198	294	504	691	31028	0.0999427	0.503687	0.419965	0.339702
0.1	0.5	0.7	51	5	14	27	62	93	154	212	335	454	742	56738	0.102345	0.502979	0.616502	0.394789
0.1	0.5	0.8	49	4	7	16	29	64	104	203	294	479	642	37518	0.0999427	0.497975	0.421601	0.430656
0.1	0.5	0.9	54	6	22	51	86	118	182	279	372	546	817	166998	0.0988348	0.502614	0.655175	0.363214
0.1	0.5	1	49	6	12	25	44	84	133	243	349	559	745	52977	0.0999427	0.503195	0.421633	0.386986
0.1	0.6	0.1	49	1	4	22	43	87	138	244	351	545	735	74490	0.0999427	0.601419	0.0798682	0.099968
0.1	0.6	0.2	49	11	19	34	49	85	125	219	314	508	688	40685	0.0999427	0.6027	0.220085	0.199847
0.1	0.6	0.3	49	4	10	23	41	83	126	234	333	536	702	13666	0.0999427	0.601233	0.411452	0.300041
0.1	0.6	0.4	51	15	29	44	76	106	182	249	395	527	780	56846	0.0983147	0.603205	0.573497	0.341915
0.1	0.6	0.5	49	14	23	45	70	123	169	270	369	578	753	59233	0.0999427	0.602802	0.417345	0.319203
0.1	0.6	0.6	49	13	21	40	59	104	152	254	349	538	707	17222	0.0999427	0.602692	0.416299	0.394122
0.1	0.6	0.7	50	8	22	40	76	107	172	231	365	479	734	81323	0.102431	0.601921	0.527639	0.327648
0.1	0.6	0.8	49	8	17	42	63	104	149	242	332	505	655	44008	0.0999427	0.603569	0.418545	0.386958
0.1	0.6	0.9	49	14	25	45	65	110	154	243	330	512	668	18470	0.0999427	0.603906	0.414527	0.460421
0.1	0.6	1	54	16	29	46	72	113	192	306	409	584	833	65099	0.103144	0.601733	0.646306	0.309162
0.1	0.7	0.1	49	10	19	38	68	133	187	303	400	575	728	129261	0.0999427	0.703151	0.321064	0.100046
0.1	0.7	0.2	54	17	34	62	104	145	226	336	416	583	802	176811	0.0993383	0.702649	0.0346551	0.200158
0.1	0.7	0.3	49	28	39	63	91	154	212	333	429	616	764	123553	0.0999427	0.703971	0.412916	0.285162
0.1	0.7	0.4	49	19	32	60	89	150	209	322	414	581	722	138934	0.0999427	0.699521	0.414541	0.348998
0.1	0.7	0.5	49	15	26	54	81	148	205	320	413	590	732	47704	0.102666	0.702106	0.413307	0.319735
0.1	0.7	0.6	49	28	38	62	86	137	183	277	362	531	675	78484	0.0999427	0.703604	0.410088	0.30924
0.1	0.7	0.7	54	37	62	92	135	179	264	382	479	643	846	255123	0.103144	0.703743	0.637176	0.296912
0.1	0.7	0.8	51	29	50	68	115	158	236	305	447	558	759	68577	0.102345	0.702889	0.603787	0.395841
0.1	0.7	0.9	54	28	51	77	121	162	246	364	460	662	850	119438	0.0993383	0.703759	0.60543	0.356989
0.1	0.7	1	49	21	32	54	76	120	158	249	326	472	606	24929	0.0999427	0.703142	0.412587	0.338576
0.1	0.8	0.1	49	28	42	79	114	183	239	339	429	597	734	270104	0.0999427	0.80275	0.113674	0.0999142
0.1	0.8	0.2	49	49	75	124	163	237	299	413	507	679	817	147748	0.102666	0.803779	-0.13564	0.200843
0.1	0.8	0.3	50	29	51	75	126	171	257	327	453	554	780	86483	0.102431	0.80126	0.520771	0.295251
0.1	0.8	0.4	54	61	88	123	172	214	294	412	502	672	847	89107	0.103144	0.803435	0.637905	0.377634
0.1	0.8	0.5	51	48	73	96	141	178	265	333	457	556	761	145070	0.0983147	0.803506	0.564448	0.325492
0.1	0.8	0.6	49	40	55	94	126	194	247	350	434	590	716	95258	0.0999427	0.801633	0.411843	0.310434
0.1	0.8	0.7	49	39	54	88	117	176	225	328	415	573	697	124788	0.102666	0.803301	0.411933	0.318914
0.1	0.8	0.8	54	57	87	133	193	242	328	439	524	683	858	336817	0.103144	0.801479	0.637982	0.327301
0.1	0.8	0.9	54	53	77	112	165	209	296	403	497	664	870	78025	0.103144	0.802063	0.636165	0.359287
0.1	0.8	1	49	46	64	98	126	188	241	338	421	574	704	84848	0.102666	0.803685	0.409151	0.317857
0.1	0.9	0.1	49	56	78	118	157	232	290	393	476	630	747	212667	0.0999427	0.903499	0.104672	0.100029
0.1	0.9	0.2	49	75	97	141	182	264	326	434	520	676	810	115931	0.102666	0.903954	0.0751105	0.200086
0.1	0.9	0.3	49	62	83	126	159	226	285	389	469	621	740	41776	0.102666	0.902357	0.41156	0.289942
0.1	0.9	0.4	50	59	92	117	170	213	295	358	476	576	740	129329	0.102431	0.903757	0.51837	0.318954
0.1	0.9	0.5	49	71	92	135	170	233	287	387	467	616	738	110938	0.0999427	0.90371	0.411793	0.319377
0.1	0.9	0.6	49	74	93	130	158	210	258	353	435	578	695	133280	0.102666	0.903774	0.411715	0.317234
0.1	0.9	0.7	49	70	91	128	162	233	290	395	470	611	725	175673	0.0999427	0.903278	0.411795	0.355102
0.1	0.9	0.8	49	51	69	104	142	212	266	368	450	588	700	63587	0.0999427	0.90251	0.411746	0.28071
0.1	0.9	0.9	49	69	94	137	172	241	300	404	488	638	755	156926	0.102666	0.901981	0.411834	0.294252
0.1	0.9	1	49	63	82	120	154	217	275	378	461	616	735	117409	0.0999427	0.903441	0.411774	0.276732
0.1	1	0.1	49	141	176	239	288	369	427	524	595	711	807	323061	0.0999427	0.996269	0.100772	0.0996522
0.1	1	0.2	49	141	174	234	281	358	417	511	581	694	774	1029101	0.102666	0.996019	0.354395	0.200266
0.1	1	0.3	49	138	173	231	276	350	405	495	559	663	750	1063449	0.0999427	0.996272	0.413404	0.29623
0.2	0.1	0.1	60	2	5	9	14	19	26	34	43	54	933	126767	0.199966	0.0960054	0.646807	0.0358612
0.2	0.1	0.2	54	0	3	8	14	20	29	38	46	65	911	21633	0.199607	0.0974339	0.698777	0.067566
0.2	0.1	0.3	49	1	3	6	9	15	19	28	35	58	97	23915	0.20395	0.096042	0.572079	0.0535938
0.2	0.1	0.4	49	1	3	7	11	19	25	37	46	76	115	13295	0.1992	0.0974152	0.56887	0.0789557
0.2	0.1	0.5	60	1	4	7	12	18	27	37	47	58	933	90586	0.202191	0.101861	0.71893	0.0369499
0.2	0.1	0.6	49	318	359	422	464	528	572	638	682	770	855	11071	0.20395	0.0960428	-0.309606	0.995054
0.2	0.1	0.7	51	339	399	439	502	546	612	656	725	790	916	10217	0.203674	0.0960063	-0.429715	0.996846
0.2	0.1	0.8	52	340	400	461	503	566	610	676	742	788	894	16041	0.202443	0.0974696	-0.546156	0.997351
0.2	0.1	0.9	55	359	420	462	525	591	657	703	772	852	935	13455	0.201926	0.0974713	-0.473286	0.995545
0.2	0.1	1	59	362	422	482	545	608	672	735	801	867	933	23898	0.200371	0.0973998	0.74833	0.99138
0.2	0.2	0.1	59	10	16	24	34	45	59	75	94	116	954	107180	0.199504	0.19616	0.867471	0.0151125
0.2	0.2	0.2	59	7	13	21	30	43	58	74	92	114	952	82186	0.199504	0.197577	0.838619	0.0150802
0.2	0.2	0.3	61	7	14	22	34	46	59	77	96	123	931	70060	0.203938	0.196161	0.813065	0.0571281
0.2	0.2	0.4	61	12	17	26	36	50	65	80	98	118	928	109180	0.203823	0.197561	0.762556	0.035846
0.2	0.2	0.5	52	5	11	19	25	36	44	59	77	95	134	70235	0.198491	0.196093	0.724484	0.0244082
0.2	0.2	0.6	52	323	384	447	489	554	598	667	739	802	909	13579	0.202443	0.19751	-0.588441	0.997282
0.2	0.2	0.7	49	297	336	399	441	504	548	617	663	752	841	10513	0.20395	0.196144	-0.359783	0.995021
0.2	0.2	0.8	61	337	396	455	517	581	646	714	783	855	927	105476	0.203938	0.198892	-0.593299	0.988053
0.2	0.2	0.9	52	313	373	436	480	546	590	658	727	775	867	41179	0.202443	0.197595	-0.435849	0.997402
0.2	0.2	1	59	355	416	478	541	607	673	740	809	880	952	121629	0.197242	0.196059	0.807996	0.994776
0.2	0.3	0.1	51	15	25	33	47	60	80	96	123	149	201	57546	0.199644	0.297924	0.627442	0.0254548
0.2	0.3	0.2	59	19	29	41	57	75	96	119	146	178	950	121301	0.202987	0.297892	0.746174	0.0159451
0.2	0.3	0.3	52	17	28	41	52	70	84	105	132	155	216	134218	0.198491	0.297924	0.598877	0.0239273
0.2	0.3	0.4	59	22	34	49	65	85	107	132	159	193	950	233928	0.197242	0.296524	0.654428	0.0371875
0.2	0.3	0.5	55	16	26	34	49	68	91	107	134	169	900	115097	0.198189	0.296525	0.653553	0.0204112
0.2	0.3	0.6	59	329	385	445	510	578	649	721	795	870	947	129831	0.197242	0.296478	-0.589647	0.993625
0.2	0.3	0.7	49	277	315	376	419	485	529	599	647	740	830	10347	0.1992	0.296573	-0.28395	0.993703
0.2	0.3	0.8	49	275	315	376	418	484	529	600	648	738	832	22620	0.20395	0.296462	-0.290022	0.994923
0.2	0.3	0.9	55	312	372	412	475	541	610	658	730	805	902	89588	0.199499	0.299322	-0.465404	0.995034
0.2	0.3	1	56	308	366	432	499	566	612	683	755	828	903	106353	0.197725	0.297941	0.673064	0.996314
0.2	0.4	0.1	55	31	45	58	79	103	133	155	192	237	897	92514	0.199499	0.396621	0.797691	0.0440148
0.2	0.4	0.2	53	24	38	50	71	94	112	141	178	205	256	205603	0.197497	0.39659	0.771091	0.000301749
0.2	0.4	0.3	55	26	40	52	73	97	125	147	186	237	894	216011	0.198189	0.397916	0.70681	0.0198096
0.2	0.4	0.4	58	33	49	68	92	120	151	185	221	280	920	215245	0.197517	0.396591	0.725138	0.062647
0.2	0.4	0.5	52	272	331	394	438	506	553	627	702	754	896	72062	0.202443	0.396651	-0.47673	0.997321
0.2	0.4	0.6	59	308	367	428	493	561	631	706	784	864	945	212947	0.19602	0.396605	-0.594303	0.993604
0.2	0.4	0.7	49	251	287	347	390	458	506	578	629	707	794	35577	0.1992	0.396605	-0.326177	0.993685
0.2	0.4	0.8	60	285	342	402	465	534	606	681	758	837	918	177233	0.198312	0.396606	-0.558743	0.990405
0.2	0.4	0.9	60	284	342	403	468	537	608	683	760	838	918	194818	0.203962	0.399244	-0.48111	0.991382
0.2	0.4	1	61	291	352	412	476	542	613	687	763	841	919	235088	0.198827	0.399214	0.806917	0.988388
0.2	0.5	0.1	52	2	10	24	36	61	89	159	285	405	695	68579	0.202443	0.501263	-0.131652	0.100126
0.2	0.5	0.2	49	4	7	23	39	82	124	213	298	482	670	180675	0.1992	0.5036	0.0818874	0.199989
0.2	0.5	0.3	54	3	12	33	63	93	162	268	350	506	722	270604	0.200111	0.499428	0.519238	0.3
0.2	0.5	0.4	60	13	20	35	52	71	109	181	316	488	714	75967	0.202191	0.50316	0.384025	0.400001
0.2	0.5	0.5	59	20	38	64	101	145	219	340	453	625	831	360461	0.197242	0.501064	0.675291	0.500022
0.2	0.5	0.6	57	6	15	31	55	75	117	222	369	531	738	81819	0.196266	0.503165	0.770807	0.426463
0.2	0.5	0.7	61	22	38	61	95	150	217	327	435	636	814	251649	0.203938	0.502741	0.792371	0.552826
0.2	0.5	0.8	59	21	35	56	81	117	178	285	394	583	836	243990	0.197242	0.503769	0.825902	0.399348
0.2	0.5	0.9	62	31	56	82	108	144	201	308	461	640	802	163991	0.201133	0.503947	0.769979	0.529785
0.2	0.5	1	58	15	29	45	64	97	158	249	406	570	823	191216	0.197137	0.501972	0.860254	0.395879
0.2	0.6	0.1	52	5	12	25	38	84	124	208	340	461	737	45856	0.202443	0.603197	0.0497842	0.0999794
0.2	0.6	0.2	50	2	9	19	45	76	160	233	375	502	755	56634	0.20097	0.601688	0.464357	0.200028
0.2	0.6	0.3	53	13	25	37	70	119	156	233	345	450	729	210457	0.197497	0.602602	0.769274	0.278795
0.2	0.6	0.4	58	28	49	74	104	150	213	299	429	601	838	173468	0.196777	0.60333	0.801363	0.379404
0.2	0.6	0.5	49	9	19	38	58	107	149	243	338	513	699	62471	0.197031	0.602726	0.526383	0.363918
0.2	0.6	0.6	59	18	32	51	80	127	198	310	476	645	841	145154	0.198463	0.602844	0.829591	0.409599
0.2	0.6	0.7	51	18	32	47	76	107	175	234	363	478	742	49038	0.203674	0.601631	0.702024	0.383424
0.2	0.6	0.8	55	22	36	50	81	123	207	281	406	578	768	109761	0.198189	0.6037	0.757749	0.414244
0.2	0.6	0.9	60	20	29	49	81	127	192	295	442	613	786	191638	0.197111	0.599806	0.779375	0.410804
0.2	0.6	1	52	13	24	39	56	96	133	206	323	430	690	33894	0.202443	0.603621	0.752273	0.390047
0.2	0.7	0.1	49	10	17	35	54	93	132	216	293	457	636	42229	0.1992	0.702602	0.226491	0.100014
0.2	0.7	0.2	53	27	49	67	102	155	201	294	409	509	728	95854	0.197497	0.702999	-0.153418	0.200014
0.2	0.7	0.3	49	20	35	69	97	160	212	337	448	655	818	94458	0.197031	0.702642	0.113044	0.300054
0.2	0.7	0.4	49	19	30	52	76	128	178	285	373	551	727	62769	0.20395	0.70334	0.565534	0.358026
0.2	0.7	0.5	56	32	53	77	113	173	228	324	441	599	856	246580	0.201395	0.703905	0.804971	0.354257
0.2	0.7	0.6	49	18	28	46	62	108	154	252	337	500	652	26669	0.20395	0.702573	0.566025	0.315015
0.2	0.7	0.7	49	19	29	48	70	119	165	261	344	509	671	25123	0.20395	0.703693	0.567171	0.328477
0.2	0.7	0.8	52	16	28	51	73	121	167	264	389	508	764	47165	0.202443	0.70353	0.743786	0.367045
0.2	0.7	0.9	52	28	41	64	85	136	187	292	438	548	760	57351	0.198491	0.699959	0.724904	0.428176
0.2	0.7	1	51	18	36	53	82	110	179	244	381	498	744	34321	0.203674	0.703369	0.697302	0.329689
0.2	0.8	0.1	60	18	31	53	84	125	186	275	392	545	749	85729	0.200537	0.802222	-0.237056	0.10003
0.2	0.8	0.2	51	38	59	78	110	139	200	252	358	434	686	219038	0.203674	0.802087	0.691881	0.196474
0.2	0.8	0.3	57	41	65	98	146	188	263	344	461	615	815	94869	0.198607	0.803769	0.317194	0.29995
0.2	0.8	0.4	59	51	73	107	148	201	274	385	525	675	875	186162	0.197242	0.802612	0.806765	0.346412
0.2	0.8	0.5	49	17	28	49	69	112	150	223	288	443	623	53112	0.1992	0.80242	0.564194	0.307253
0.2	0.8	0.6	49	37	54	86	118	178	232	340	430	596	756	103999	0.20395	0.802226	0.564275	0.330518
0.2	0.8	0.7	54	41	64	98	143	179	252	348	436	598	805	150914	0.203917	0.803967	0.743909	0.332039
0.2	0.8	0.8	56	38	55	86	129	191	247	353	481	628	812	164196	0.201395	0.802051	0.802426	0.366924
0.2	0.8	0.9	53	37	60	81	126	186	240	335	453	554	769	155251	0.197497	0.802835	0.761281	0.39004
0.2	0.8	1	60	48	69	100	139	194	272	379	502	667	827	172144	0.203962	0.803659	0.807331	0.364045
0.2	0.9	0.1	49	51	69	106	139	201	252	349	431	582	730	262177	0.1992	0.903858	-0.112886	0.0999368
0.2	0.9	0.2	59	65	96	131	167	215	285	374	486	632	801	256181	0.200371	0.903314	0.234741	0.200078
0.2	0.9	0.3	55	81	112	142	196	269	359	430	554	696	865	336869	0.201926	0.901763	0.406874	0.300016
0.2	0.9	0.4	55	72	107	134	182	249	329	391	522	662	837	217824	0.199499	0.90369	0.766482	0.360835
0.2	0.9	0.5	60	85	118	158	206	267	349	442	545	688	824	220475	0.203962	0.903525	0.807234	0.402594
0.2	0.9	0.6	52	45	69	100	129	184	225	303	432	511	772	119169	0.198491	0.903318	0.720904	0.317153
0.2	0.9	0.7	49	49	69	111	144	205	256	347	425	579	758	170831	0.20395	0.902813	0.564446	0.326087
0.2	0.9	0.8	49	44	59	90	115	169	217	306	375	512	686	60369	0.20395	0.903275	0.564496	0.303695
0.2	0.9	0.9	51	58	86	112	162	203	278	336	446	551	799	359527	0.197027	0.903029	0.668303	0.335802
0.2	0.9	1	61	99	135	177	229	294	370	466	575	691	834	194461	0.197935	0.902867	0.769723	0.338265
0.2	1	0.1	51	108	153	190	254	303	384	446	553	643	844	751991	0.203674	0.996056	-0.0102331	0.100062
0.2	1	0.2	49	91	123	178	221	292	349	440	510	632	749	848481	0.20395	0.996063	-0.362752	0.199187
0.2	1	0.3	51	100	149	187	252	300	383	443	544	621	812	342544	0.203674	0.996018	-0.0673225	0.299596
0.2	1	0.4	49	95	124	176	215	285	336	421	483	594	744	499519	0.199755	0.996228	0.52206	0.381037
0.2	1	0.5	60	121	161	213	278	353	438	532	638	753	874	648846	0.20099	0.996085	0.691125	0.342866
0.3	0.1	0.1	68	1	5	8	13	19	28	42	54	862	931	112524	0.298059	0.0960063	-0.757885	0.10964
0.3	0.1	0.2	60	2	5	8	13	21	30	42	54	762	868	33473	0.298635	0.0974152	0.734643	0.110784
0.3	0.1	0.3	49	0	0	3	6	12	17	26	34	49	63	33127	0.298369	0.0988797	0.658977	0.00388072
0.3	0.1	0.4	63	0	1	4	10	17	24	33	43	55	913	54475	0.30171	0.0988984	0.776134	0.0359848
0.3	0.1	0.5	66	0	4	10	16	24	30	40	52	65	934	24416	0.301842	0.0974883	0.742526	0.0749511
0.3	0.1	0.6	68	284	359	418	498	561	624	710	776	864	931	25449	0.2966	0.0990065	-0.714505	0.981029
0.3	0.1	0.7	67	306	365	441	499	559	643	709	775	863	931	27476	0.301374	0.0974892	-0.758904	0.986918
0.3	0.1	0.8	65	285	345	406	492	558	624	688	776	842	911	36138	0.302477	0.097416	-0.734582	0.983048
0.3	0.1	0.9	68	288	365	421	499	559	622	709	775	863	931	26243	0.300022	0.0974892	-0.692675	0.98358
0.3	0.1	1	63	295	355	415	477	561	625	691	756	825	891	16912	0.30171	0.0989529	0.82726	0.991894
0.3	0.2	0.1	53	3	7	11	19	29	37	53	76	93	129	22353	0.297532	0.19611	0.852868	-0.000425209
0.3	0.2	0.2	58	5	9	16	23	36	50	67	86	112	907	115536	0.299873	0.197544	0.82656	0.0188966
0.3	0.2	0.3	66	5	12	20	29	45	59	75	100	123	930	45991	0.299151	0.196144	0.798326	0.0531418
0.3	0.2	0.4	49	3	7	13	19	29	37	52	65	93	123	94532	0.298369	0.196143	0.725633	0.00245808
0.3	0.2	0.5	50	6	14	20	32	40	56	70	97	123	177	118987	0.297409	0.197526	0.710136	0.0851594
0.3	0.2	0.6	60	261	317	376	437	499	564	631	698	768	860	15951	0.297335	0.196144	-0.57643	0.990843
0.3	0.2	0.7	51	248	310	352	415	458	526	587	690	775	907	11704	0.302134	0.19616	-0.522845	0.994627
0.3	0.2	0.8	58	259	315	374	434	497	563	631	700	772	905	10985	0.297572	0.196025	-0.579932	0.992628
0.3	0.2	0.9	69	282	328	399	458	539	603	692	760	854	926	27402	0.299858	0.197476	-0.671361	0.978299
0.3	0.2	1	56	243	300	360	421	484	527	595	662	770	906	15360	0.303388	0.19756	0.884049	0.991948
0.3	0.3	0.1	49	4	8	17	23	38	50	73	92	135	175	57547	0.298369	0.296573	0.579523	0.00319509
0.3	0.3	0.2	51	11	21	29	44	57	80	98	134	160	207	84074	0.298104	0.297955	0.545354	0.0279023
0.3	0.3	0.3	49	8	13	23	31	48	62	90	113	159	196	71614	0.298369	0.297907	0.543555	0.00316337
0.3	0.3	0.4	69	20	29	45	60	83	101	131	158	205	925	228267	0.300775	0.296494	0.841114	0.0715372
0.3	0.3	0.5	49	7	12	23	33	49	61	82	106	152	187	38649	0.3021	0.297876	0.644977	0.059958
0.3	0.3	0.6	66	262	334	392	451	537	604	673	770	845	922	157133	0.303357	0.296526	-0.764154	0.989694
0.3	0.3	0.7	59	237	294	354	417	481	550	622	698	786	902	12912	0.30248	0.296461	-0.693645	0.989603
0.3	0.3	0.8	60	237	295	357	422	489	558	629	704	783	859	58928	0.301961	0.297909	-0.710963	0.990236
0.3	0.3	0.9	52	216	274	335	376	441	486	558	667	759	901	12149	0.30369	0.296525	-0.587992	0.996043
0.3	0.3	1	68	254	321	378	458	522	589	683	755	851	925	83049	0.301185	0.296621	0.777332	0.984472
0.3	0.4	0.1	57	21	33	49	69	85	112	144	188	252	895	100715	0.296482	0.396636	0.809093	0.0451398
0.3	0.4	0.2	62	16	34	51	73	97	126	159	197	246	893	141478	0.299145	0.396621	0.741154	0.03715
0.3	0.4	0.3	51	18	30	40	59	73	97	117	152	189	255	114679	0.302134	0.396561	0.792536	0.0291367
0.3	0.4	0.4	67	29	44	68	89	112	149	181	216	265	922	171064	0.296315	0.396605	0.829756	0.0529232
0.3	0.4	0.5	61	22	33	50	74	99	128	162	200	258	873	74064	0.3037	0.396604	0.844237	0.0614078
0.3	0.4	0.6	63	244	298	355	411	496	564	634	709	787	866	70636	0.29633	0.396621	-0.610594	0.98954
0.3	0.4	0.7	67	232	290	368	430	493	587	658	732	838	919	191200	0.303366	0.397947	-0.647606	0.986252
0.3	0.4	0.8	49	210	248	306	349	417	464	552	635	773	874	17037	0.298369	0.396621	-0.554799	0.996358
0.3	0.4	0.9	67	259	308	384	442	503	589	659	734	837	917	206583	0.298412	0.397903	-0.621405	0.985746
0.3	0.4	1	53	221	276	315	376	440	484	556	631	681	845	47186	0.297532	0.396576	0.84814	0.997048
0.3	0.5	0.1	68	7	20	34	61	96	142	231	305	466	673	144715	0.297763	0.503693	0.167417	0.100033
0.3	0.5	0.2	68	9	30	54	100	156	250	382	499	663	802	511973	0.303808	0.503369	0.845132	0.20001
0.3	0.5	0.3	69	19	35	63	87	128	167	253	342	504	672	135315	0.302214	0.503662	0.281487	0.300087
0.3	0.5	0.4	49	4	9	28	49	102	151	255	361	574	764	23470	0.298369	0.503814	-0.425145	0.406738
0.3	0.5	0.5	66	24	46	74	111	170	260	338	493	655	840	169273	0.297541	0.50393	0.75808	0.500001
0.3	0.5	0.6	63	18	31	48	74	142	211	317	422	596	778	723437	0.303829	0.503355	0.91892	0.558077
0.3	0.5	0.7	65	29	46	69	122	174	233	319	493	634	802	571838	0.297721	0.503473	0.915252	0.527489
0.3	0.5	0.8	69	22	34	62	100	166	252	373	478	665	802	603681	0.301957	0.502245	0.887898	0.486093
0.3	0.5	0.9	57	7	14	26	45	69	124	202	334	496	718	106864	0.298824	0.503883	0.857859	0.487776
0.3	0.5	1	51	5	11	20	41	61	104	157	273	397	654	12185	0.299517	0.500696	0.784797	0.422262
0.3	0.6	0.1	59	7	15	31	59	97	164	255	381	549	785	2957511	0.299457	0.603114	-0.281343	0.100038
0.3	0.6	0.2	58	12	20	36	60	103	151	213	314	453	678	279084	0.297572	0.59976	0.0844917	0.199977
0.3	0.6	0.3	50	6	17	28	62	93	166	232	356	473	750	241808	0.302063	0.601286	-0.0040446	0.300012
0.3	0.6	0.4	69	35	59	97	146	215	280	386	495	646	789	754490	0.299464	0.601078	0.650031	0.400029
0.3	0.6	0.5	59	25	38	55	77	112	169	250	376	577	822	186574	0.301259	0.603421	0.864164	0.439056
0.3	0.6	0.6	70	31	57	82	143	193	292	384	509	640	814	430829	0.3035	0.603408	0.900424	0.499102
0.3	0.6	0.7	68	25	46	75	119	161	234	371	490	685	826	637740	0.299622	0.603529	0.891485	0.465256
0.3	0.6	0.8	58	23	40	62	88	124	191	290	423	600	823	24639	0.303561	0.603588	0.848116	0.471652
0.3	0.6	0.9	66	24	45	68	100	167	248	341	508	622	844	631261	0.301585	0.603143	0.897972	0.49115
0.3	0.6	1	67	27	41	78	123	184	288	366	504	647	827	203174	0.299382	0.603309	0.900647	0.521825
0.3	0.7	0.1	50	9	17	26	49	69	125	177	282	397	625	26582	0.297409	0.702216	-0.27803	0.0999813
0.3	0.7	0.2	56	11	23	42	68	113	154	243	364	538	768	100963	0.300203	0.703415	0.316705	0.200038
0.3	0.7	0.3	61	31	46	69	100	142	204	280	375	488	675	331751	0.3037	0.700556	0.643583	0.300047
0.3	0.7	0.4	63	41	65	95	135	206	301	395	506	634	794	379954	0.302691	0.702695	0.840971	0.399982
0.3	0.7	0.5	68	42	74	107	164	237	312	433	536	707	853	340049	0.297763	0.702832	0.871542	0.470663
0.3	0.7	0.6	68	33	60	87	140	206	284	395	506	677	839	392045	0.303148	0.701808	0.895552	0.454083
0.3	0.7	0.7	71	68	106	147	205	270	359	432	546	652	821	192473	0.300731	0.702853	0.900821	0.488653
0.3	0.7	0.8	67	41	57	92	127	168	254	355	470	642	845	509529	0.300129	0.700402	0.901874	0.422458
0.3	0.7	0.9	49	10	16	31	47	87	130	236	339	546	730	15085	0.298369	0.701241	0.744271	0.351614
0.3	0.7	1	68	44	68	99	163	225	305	437	541	683	862	155907	0.297763	0.701214	0.872399	0.45601
0.3	0.8	0.1	56	16	26	46	80	136	189	293	433	609	818	159713	0.299718	0.803455	-0.384986	0.100064
0.3	0.8	0.2	64	30	54	81	116	156	206	290	396	527	728	249648	0.300755	0.803904	-0.0507321	0.199982
0.3	0.8	0.3	61	43	58	78	112	156	218	299	409	547	724	155407	0.300874	0.801625	0.266157	0.299981
0.3	0.8	0.4	55	30	44	54	82	124	187	242	347	535	750	20935	0.296554	0.803451	0.830088	0.353104
0.3	0.8	0.5	51	26	45	62	97	134	208	276	405	522	772	49764	0.302134	0.803724	0.763871	0.371918
0.3	0.8	0.6	56	44	68	97	137	194	247	336	443	583	782	159198	0.297334	0.802651	0.819495	0.416651
0.3	0.8	0.7	59	41	60	88	128	182	259	361	484	645	818	66846	0.298703	0.80284	0.877345	0.351684
0.3	0.8	0.8	49	35	52	89	119	177	232	345	439	636	802	162349	0.298369	0.801867	0.742319	0.384652
0.3	0.8	0.9	66	59	92	128	171	246	312	394	553	668	867	293998	0.301585	0.803775	0.888427	0.384857
0.3	0.8	1	67	59	78	118	160	219	327	405	523	693	837	152147	0.296825	0.801094	0.881802	0.399986
0.3	0.9	0.1	49	37	55	91	124	193	252	356	443	622	779	220897	0.298369	0.903576	-0.025572	0.100082
0.3	0.9	0.2	67	52	68	104	144	194	275	354	461	645	806	136360	0.298307	0.902663	-0.132622	0.20004
0.3	0.9	0.3	59	66	100	141	197	255	326	420	539	674	851	202987	0.30248	0.903539	-0.0594195	0.299979
0.3	0.9	0.4	49	36	46	74	101	153	195	274	364	553	730	33306	0.298369	0.90131	0.742212	0.350264
0.3	0.9	0.5	67	84	111	163	213	281	386	475	564	723	873	119185	0.297484	0.903031	0.880508	0.438037
0.3	0.9	0.6	49	35	49	77	102	150	194	284	382	578	745	67346	0.298369	0.90268	0.742516	0.415183
0.3	0.9	0.7	49	28	39	63	85	124	162	236	299	487	680	37752	0.3021	0.903193	0.668719	0.365082
0.3	0.9	0.8	59	78	105	144	192	254	330	434	552	674	831	214984	0.302503	0.902277	0.853554	0.401629
0.3	0.9	0.9	67	86	115	166	215	276	372	464	567	726	858	182240	0.299893	0.903096	0.891245	0.389435
0.3	0.9	1	49	29	41	65	88	140	185	284	382	588	768	31793	0.298369	0.901775	0.742409	0.31888
0.3	1	0.1	57	65	100	147	203	248	324	413	512	640	832	247229	0.302893	0.99621	-0.690525	0.0999292
0.3	1	0.2	69	88	120	173	223	307	386	503	602	751	870	426443	0.303396	0.996009	0.545412	0.200044
0.3	1	0.3	70	88	123	159	225	287	384	468	596	703	858	374541	0.302183	0.996206	-0.00712972	0.300031
0.3	1	0.4	67	111	149	211	262	323	419	510	611	755	874	685309	0.303366	0.996007	0.886555	0.395917
0.3	1	0.5	68	117	167	207	276	340	408	522	620	763	879	773496	0.296033	0.996155	0.879843	0.432931
0.3	1	0.6	49	64	88	131	168	228	275	369	466	652	803	648010	0.298369	0.996125	0.722219	0.573375
0.3	1	0.7	49	65	88	132	168	231	282	378	474	658	802	517328	0.298369	0.996357	0.742245	0.274998
0.3	1	0.8	70	103	144	185	252	309	402	485	610	717	876	522055	0.29724	0.996044	0.838002	0.316783
0.3	1	0.9	49	69	93	135	170	230	276	352	439	614	754	233766	0.298369	0.996016	0.746166	0.440908
0.3	1	1	67	113	151	218	275	339	437	524	618	761	877	1391070	0.299893	0.996149	0.889354	0.447547
0.4	0.1	0.1	50	0	0	2	6	10	17	23	36	49	94	18229	0.398402	0.100415	0.670655	0.0636276
0.4	0.1	0.2	79	1	5	9	15	19	27	35	47	65	934	62000	0.39625	0.0974892	0.855145	0.08365
0.4	0.1	0.3	81	1	6	10	16	21	29	40	52	826	912	289376	0.402014	0.096025	0.878802	0.12372
0.4	0.1	0.4	50	0	3	5	9	13	20	26	38	50	100	10943	0.398402	0.0973632	0.765361	0.0649078
0.4	0.1	0.5	50	0	2	4	7	9	16	23	35	48	134	14400	0.402513	0.100329	0.745809	0.0649104
0.4	0.1	0.6	53	180	239	279	340	404	448	515	636	721	870	8479	0.400438	0.0974339	-0.707664	0.990067
0.4	0.1	0.7	78	185	264	345	428	503	583	666	752	840	931	75971	0.397538	0.101841	-0.729718	0.971234
0.4	0.1	0.8	56	203	262	322	382	444	488	556	657	763	892	10631	0.398026	0.0974526	-0.69631	0.995138
0.4	0.1	0.9	61	204	263	322	383	446	512	578	666	740	809	24334	0.399988	0.0974355	-0.691136	0.987315
0.4	0.1	1	63	226	286	346	406	490	553	617	700	765	851	15799	0.397763	0.098935	0.859538	0.992779
0.4	0.2	0.1	75	12	20	27	37	50	64	76	95	119	931	247200	0.401998	0.196077	0.867918	0.0459514
0.4	0.2	0.2	70	8	16	23	35	46	63	78	103	134	907	166206	0.397285	0.197526	0.809934	0.100193
0.4	0.2	0.3	49	5	8	15	21	32	42	59	75	106	141	98473	0.396674	0.196178	0.790081	0.0348557
0.4	0.2	0.4	76	11	18	28	42	55	67	83	101	126	931	212848	0.400705	0.19751	0.842668	0.0675055
0.4	0.2	0.5	75	6	13	18	27	39	52	65	86	120	885	158046	0.399222	0.196127	0.824022	0.0695193
0.4	0.2	0.6	64	186	263	323	386	451	517	622	722	803	904	55104	0.402734	0.197492	-0.650818	0.982745
0.4	0.2	0.7	62	188	262	322	384	448	513	580	660	745	838	10786	0.397173	0.196161	-0.605808	0.989902
0.4	0.2	0.8	64	179	249	306	365	427	491	581	655	725	816	14473	0.403268	0.196076	-0.664059	0.982857
0.4	0.2	0.9	76	222	298	363	437	500	562	649	739	832	928	66979	0.400265	0.196177	-0.633085	0.981047
0.4	0.2	1	66	193	265	323	383	467	533	612	707	792	883	26361	0.396754	0.197544	0.797131	0.987876
0.4	0.3	0.1	78	18	30	44	61	80	102	131	162	202	925	289602	0.398962	0.296573	0.818594	0.0865731
0.4	0.3	0.2	69	12	19	29	40	56	73	102	128	184	855	125790	0.402169	0.296525	0.905045	0.0549291
0.4	0.3	0.3	67	12	19	33	45	60	86	108	136	186	857	166265	0.396856	0.296541	0.928175	0.0567768
0.4	0.3	0.4	51	5	8	15	28	39	62	80	115	144	196	33101	0.401459	0.296557	0.709454	0.0312099
0.4	0.3	0.5	79	21	31	44	58	80	107	135	165	205	925	196725	0.396707	0.296525	0.850632	0.0843068
0.4	0.3	0.6	79	185	256	326	398	472	546	632	724	822	922	83973	0.403999	0.296589	-0.733675	0.96893
0.4	0.3	0.7	76	214	283	341	418	483	543	627	722	822	922	42127	0.403327	0.296524	-0.749167	0.981583
0.4	0.3	0.8	73	174	249	310	375	445	505	589	681	754	856	35263	0.400639	0.296494	-0.760977	0.966703
0.4	0.3	0.9	74	206	280	348	424	486	571	658	726	820	922	92350	0.400074	0.297892	-0.719895	0.986178
0.4	0.3	1	75	204	275	331	402	477	556	619	710	803	902	67292	0.399306	0.296509	0.957729	0.974072
0.4	0.4	0.1	63	19	28	40	56	83	107	136	170	223	820	161526	0.399327	0.396621	0.777928	0.040523
0.4	0.4	0.2	53	7	17	26	42	63	80	114	168	215	845	94631	0.402956	0.396591	0.816691	0.029187
0.4	0.4	0.3	69	26	40	59	77	106	133	175	214	771	849	139379	0.397485	0.396621	0.824199	0.102055
0.4	0.4	0.4	54	10	20	36	55	71	101	143	179	247	872	87997	0.401245	0.39659	0.822303	0.0557251
0.4	0.4	0.5	84	41	60	78	101	131	165	220	281	792	896	221958	0.400735	0.397932	0.843549	0.182618
0.4	0.4	0.6	53	140	192	228	286	352	401	501	610	701	848	9114	0.402956	0.397932	-0.58241	0.990869
0.4	0.4	0.7	53	140	191	227	286	349	392	465	569	663	828	9574	0.402956	0.39659	-0.612982	0.990798
0.4	0.4	0.8	80	184	252	312	369	432	510	593	684	785	892	125192	0.398508	0.39668	-0.594258	0.963563
0.4	0.4	0.9	62	135	201	256	319	388	485	553	625	702	844	29338	0.402771	0.396561	-0.649422	0.975433
0.4	0.4	1	83	156	224	300	373	445	517	603	695	793	896	208810	0.40181	0.396545	0.863973	0.960633
0.4	0.5	0.1	59	3	6	15	27	50	92	165	273	448	734	27692	0.401405	0.503726	-0.0610694	0.100012
0.4	0.5	0.2	83	5	9	12	20	35	66	127	222	367	616	108083	0.400995	0.503909	-0.361345	0.199989
0.4	0.5	0.3	64	10	24	43	64	95	140	252	365	515	713	95194	0.396421	0.501494	0.761031	0.300014
0.4	0.5	0.4	83	21	44	69	110	169	226	336	446	593	775	369986	0.396065	0.5009	0.7591	0.400015
0.4	0.5	0.5	55	2	8	14	31	60	115	179	278	407	640	25927	0.402798	0.503414	0.887121	0.473429
0.4	0.5	0.6	75	36	56	82	128	189	279	361	504	660	890	698182	0.39688	0.501712	0.965169	0.561396
0.4	0.5	0.7	79	36	61	106	171	244	320	432	567	724	897	1201155	0.402853	0.500391	0.974577	0.613482
0.4	0.5	0.8	54	4	12	21	38	52	88	143	192	360	613	13384	0.396104	0.503495	0.888789	0.392429
0.4	0.5	0.9	79	43	72	113	162	227	301	394	546	681	904	231645	0.399564	0.501723	0.954545	0.634025
0.4	0.5	1	83	53	88	138	198	291	377	470	575	723	882	1479600	0.400468	0.503256	0.960565	0.627569
0.4	0.6	0.1	71	0	3	8	20	39	95	152	262	398	678	310799	0.397043	0.601225	-0.633495	0.0999691
0.4	0.6	0.2	78	3	7	15	27	46	82	146	250	408	673	16068	0.399815	0.603705	-0.292744	0.199975
0.4	0.6	0.3	64	6	15	29	51	80	129	229	347	482	690	224624	0.399522	0.603775	0.161689	0.300005
0.4	0.6	0.4	80	48	81	128	179	236	308	389	483	601	754	194330	0.402002	0.60388	0.617396	0.399979
0.4	0.6	0.5	71	37	59	82	128	184	275	353	492	630	838	251831	0.40042	0.603954	0.947077	0.465759
0.4	0.6	0.6	63	10	19	33	53	111	178	282	402	556	761	284872	0.396065	0.603535	0.920451	0.505368
0.4	0.6	0.7	76	43	65	105	149	218	301	410	547	727	886	1485653	0.403327	0.601655	0.954118	0.500245
0.4	0.6	0.8	79	62	100	153	219	293	381	490	622	732	872	201443	0.396873	0.600003	0.952514	0.674488
0.4	0.6	0.9	53	12	21	31	52	83	115	184	271	354	639	8611	0.39656	0.603136	0.84866	0.543004
0.4	0.6	1	66	39	63	85	115	190	258	337	481	627	772	598807	0.397166	0.603823	0.937674	0.544356
0.4	0.7	0.1	69	44	66	101	136	196	258	356	439	579	793	233735	0.397256	0.701492	0.581601	0.100005
0.4	0.7	0.2	69	33	46	75	104	156	204	291	365	487	661	362373	0.396298	0.703116	0.221117	0.199996
0.4	0.7	0.3	79	57	91	133	188	261	351	463	574	705	850	381109	0.401997	0.701688	0.792284	0.299985
0.4	0.7	0.4	66	50	82	116	163	236	305	365	498	617	766	201536	0.398797	0.703527	0.653693	0.400049
0.4	0.7	0.5	76	53	80	117	165	235	299	393	526	678	831	524988	0.39682	0.701042	0.948319	0.453195
0.4	0.7	0.6	55	25	36	48	76	119	176	224	342	522	806	95566	0.396634	0.700043	0.852705	0.432683
0.4	0.7	0.7	79	65	98	140	198	261	348	443	572	705	857	235686	0.400052	0.703739	0.952909	0.459539
0.4	0.7	0.8	72	51	78	119	164	253	326	446	576	685	866	375446	0.396006	0.702018	0.930633	0.460524
0.4	0.7	0.9	62	31	49	72	106	151	211	301	420	585	737	236777	0.401316	0.702676	0.903075	0.454985
0.4	0.7	1	78	62	90	130	181	256	323	418	565	732	888	938965	0.401097	0.702114	0.939101	0.531311
0.4	0.8	0.1	65	29	44	66	103	141	195	285	419	547	703	168012	0.400836	0.803289	0.37417	0.100026
0.4	0.8	0.2	54	14	24	42	77	107	174	267	353	522	724	80044	0.403716	0.803813	0.0514833	0.200014
0.4	0.8	0.3	66	36	60	83	117	177	252	338	469	581	733	159417	0.397846	0.803015	0.91462	0.299919
0.4	0.8	0.4	77	58	89	132	191	241	314	412	521	657	809	241894	0.400797	0.803429	0.635398	0.400054
0.4	0.8	0.5	64	43	69	98	142	189	258	357	463	589	770	282516	0.401183	0.802497	0.911168	0.426078
0.4	0.8	0.6	69	46	64	99	141	207	276	384	477	643	809	203783	0.402563	0.802168	0.935176	0.428364
0.4	0.8	0.7	56	26	39	58	90	138	176	270	394	539	730	96206	0.396519	0.802472	0.871033	0.405493
0.4	0.8	0.8	76	74	101	142	201	286	342	430	564	701	896	376850	0.402544	0.800358	0.93772	0.41919
0.4	0.8	0.9	59	27	45	72	108	158	213	303	426	563	790	172052	0.398682	0.803528	0.889179	0.437057
0.4	0.8	1	57	23	40	64	97	125	176	271	384	554	789	85286	0.396472	0.803058	0.890152	0.36751
0.4	0.9	0.1	49	26	36	63	92	159	220	332	428	614	790	120479	0.396674	0.901832	-0.35716	0.100058
0.4	0.9	0.2	52	27	46	79	107	164	213	310	428	530	749	137264	0.397959	0.902638	-0.10427	0.200037
0.4	0.9	0.3	76	75	112	158	216	296	361	445	549	679	848	289365	0.398591	0.903932	0.727983	0.299965
0.4	0.9	0.4	50	35	51	64	89	116	171	216	325	432	726	59530	0.398402	0.903532	0.785556	0.351489
0.4	0.9	0.5	58	50	69	94	125	176	232	322	412	560	796	146375	0.398936	0.90188	0.884748	0.393461
0.4	0.9	0.6	54	26	41	64	95	127	185	276	360	536	760	37128	0.39991	0.903361	0.867093	0.378715
0.4	0.9	0.7	64	62	93	126	169	221	282	392	487	613	818	426708	0.399644	0.903287	0.920826	0.420279
0.4	0.9	0.8	70	60	88	113	155	212	278	359	490	576	775	249023	0.396892	0.902144	0.917871	0.467188
0.4	0.9	0.9	52	30	43	66	89	140	183	280	407	530	751	44897	0.403627	0.902463	0.820578	0.389245
0.4	0.9	1	62	76	112	150	200	263	334	418	521	629	780	300690	0.398294	0.903581	0.887717	0.407401
0.4	1	0.1	77	95	132	181	243	294	371	466	585	721	872	1242996	0.400797	0.996096	0.310023	0.0999292
0.4	1	0.2	75	83	119	147	200	271	358	437	557	691	842	659055	0.396414	0.996312	0.651429	0.1996
0.4	1	0.3	82	96	135	173	217	278	343	433	546	677	830	635019	0.403929	0.996558	0.231379	0.300277
0.4	1	0.4	67	84	115	170	219	275	363	445	534	668	777	599072	0.40258	0.996051	0.930031	0.390013
0.4	1	0.5	79	99	129	160	206	276	362	467	591	728	880	589025	0.399564	0.996237	0.907908	0.493815
0.4	1	0.6	69	86	111	152	190	253	310	404	486	613	773	799624	0.402429	0.996166	0.912387	0.523092
0.5	0.1	0.1	103	2	5	10	15	21	28	36	46	60	892	194789	0.498533	0.0974526	0.720256	0.0999984
0.5	0.1	0.2	93	0	4	10	18	26	36	48	60	811	916	121540	0.496896	0.100325	0.932858	0.156272
0.5	0.1	0.3	82	0	3	7	11	17	26	34	43	55	870	239944	0.497687	0.0974705	0.919228	0.0643907
0.5	0.1	0.4	95	3	8	13	21	30	38	45	61	789	894	73102	0.498912	0.0988635	0.938111	0.199224
0.5	0.1	0.5	80	0	1	5	10	16	23	32	42	56	872	227386	0.502349	0.101825	0.893234	0.0687087
0.5	0.1	0.6	64	95	172	234	297	378	458	557	641	743	850	23681	0.500994	0.0974705	-0.648127	0.978366
0.5	0.1	0.7	90	75	169	249	355	466	551	611	713	798	908	45615	0.496616	0.0960429	-0.741926	0.957322
0.5	0.1	0.8	78	82	158	235	318	438	528	609	691	777	868	59233	0.499375	0.0989521	-0.721536	0.964817
0.5	0.1	0.9	58	94	150	209	271	334	400	495	594	701	831	8019	0.50055	0.0973973	-0.709566	0.982462
0.5	0.1	1	83	125	203	283	366	470	539	617	699	783	870	49577	0.500326	0.0989333	0.906232	0.969283
0.5	0.2	0.1	89	8	13	25	32	44	58	76	94	125	908	237230	0.50102	0.196144	0.841959	0.0766459
0.5	0.2	0.2	90	10	17	27	41	54	71	87	107	134	908	260177	0.502575	0.197578	0.850214	0.117963
0.5	0.2	0.3	69	3	8	17	25	38	50	68	86	117	844	144222	0.497484	0.196008	0.86006	0.0622496
0.5	0.2	0.4	73	3	10	16	27	39	52	71	98	122	886	96954	0.49964	0.19611	0.842954	0.0818827
0.5	0.2	0.5	93	7	16	23	36	50	61	77	99	125	908	238243	0.498536	0.196144	0.823061	0.0938719
0.5	0.2	0.6	98	31	98	187	284	461	505	568	652	763	880	83991	0.497908	0.196093	-0.753765	0.926658
0.5	0.2	0.7	74	118	190	266	346	408	491	583	668	765	862	15569	0.496152	0.196094	-0.733476	0.970387
0.5	0.2	0.8	65	121	174	230	305	363	424	488	580	682	793	8611	0.498553	0.196108	-0.80897	0.988193
0.5	0.2	0.9	63	111	164	222	281	367	452	521	622	746	860	19874	0.499748	0.197577	-0.736746	0.983281
0.5	0.2	1	77	108	181	263	358	400	476	558	642	731	863	24679	0.499849	0.197577	0.875889	0.963828
0.5	0.3	0.1	91	17	26	34	46	59	82	102	137	173	857	153505	0.49667	0.296573	0.878166	0.0775235
0.5	0.3	0.2	87	16	25	43	59	79	107	137	174	758	854	185375	0.503905	0.296605	0.889999	0.177465
0.5	0.3	0.3	74	8	17	28	44	61	84	117	145	193	879	127873	0.502775	0.299146	0.902139	0.0791597
0.5	0.3	0.4	82	12	20	28	41	59	82	109	141	179	854	161133	0.503349	0.296605	0.856668	0.0658978
0.5	0.3	0.5	83	18	29	41	54	78	104	135	174	782	878	142132	0.502345	0.29651	0.86699	0.162572
0.5	0.3	0.6	77	123	187	257	334	382	458	536	615	708	851	34367	0.496866	0.296589	-0.676701	0.974478
0.5	0.3	0.7	86	108	188	263	347	441	500	573	682	775	873	73913	0.501583	0.297956	-0.666555	0.958741
0.5	0.3	0.8	84	101	185	260	341	426	477	574	659	751	849	42822	0.498768	0.297908	-0.732648	0.965248
0.5	0.3	0.9	64	97	164	219	276	338	412	501	586	679	808	20078	0.499689	0.296525	-0.681889	0.985797
0.5	0.3	1	78	91	157	229	306	366	437	519	607	719	854	17534	0.499738	0.297924	0.918114	0.96271
0.5	0.4	0.1	76	14	26	40	57	80	99	129	174	244	846	205093	0.498937	0.396532	0.924024	0.078576
0.5	0.4	0.2	76	21	32	48	71	96	116	147	191	256	874	208541	0.498284	0.3965	0.934354	0.0765154
0.5	0.4	0.3	81	27	37	51	71	97	127	162	206	280	849	210648	0.496561	0.396529	0.865472	0.114593
0.5	0.4	0.4	83	23	37	52	68	95	124	159	200	258	846	234671	0.496052	0.397872	0.887282	0.087624
0.5	0.4	0.5	69	16	22	34	47	71	92	137	183	279	826	76659	0.499316	0.396576	0.84314	0.0890192
0.5	0.4	0.6	77	127	192	265	329	384	466	553	646	747	868	42619	0.499291	0.399213	-0.841317	0.969676
0.5	0.4	0.7	78	145	204	261	317	384	454	524	620	721	850	47923	0.496142	0.397918	-0.763995	0.977743
0.5	0.4	0.8	69	116	164	234	289	371	438	535	614	721	820	31387	0.501901	0.397888	-0.770807	0.980163
0.5	0.4	0.9	87	158	217	295	364	428	511	575	662	783	890	170431	0.49621	0.396606	-0.750445	0.972633
0.5	0.4	1	85	167	221	275	355	427	475	539	650	744	846	74443	0.497199	0.397872	0.858347	0.971994
0.5	0.5	0.1	78	6	16	37	69	109	178	266	379	521	723	96721	0.503708	0.501879	0.262661	0.0999961
0.5	0.5	0.2	64	2	9	25	53	94	151	243	351	484	667	115706	0.501774	0.501535	0.151416	0.20002
0.5	0.5	0.3	90	34	54	70	100	127	173	237	333	458	678	471526	0.503152	0.503769	0.204746	0.29999
0.5	0.5	0.4	87	56	83	129	170	218	295	362	459	587	740	239975	0.499429	0.503029	0.612295	0.400032
0.5	0.5	0.5	94	50	82	123	180	236	319	422	505	642	825	715714	0.501743	0.503273	0.929866	0.499977
0.5	0.5	0.6	82	32	64	100	152	219	301	402	532	684	848	327803	0.503574	0.50054	0.948466	0.479175
0.5	0.5	0.7	84	47	86	126	173	255	336	469	584	721	850	813681	0.497386	0.50272	0.993541	0.649393
0.5	0.5	0.8	68	21	39	59	109	171	235	349	477	660	834	265107	0.500093	0.502378	0.964255	0.621898
0.5	0.5	0.9	69	24	39	63	89	148	221	341	441	604	760	91010	0.500658	0.503328	0.924306	0.52701
0.5	0.5	1	89	46	75	129	180	269	342	457	588	707	884	315511	0.497154	0.503434	0.963045	0.600258
0.5	0.6	0.1	87	24	39	66	104	142	207	290	378	535	710	132694	0.496455	0.601492	0.401011	0.100006
0.5	0.6	0.2	90	6	14	25	47	73	121	173	269	394	640	13213	0.503262	0.603429	-0.0953331	0.199968
0.5	0.6	0.3	53	5	13	22	37	63	92	161	261	380	704	22620	0.500185	0.602277	0.379616	0.300015
0.5	0.6	0.4	53	11	22	31	48	73	102	156	247	336	564	13790	0.497383	0.603912	0.813631	0.400025
0.5	0.6	0.5	97	80	119	170	228	286	368	471	580	682	835	327398	0.500734	0.602181	0.771912	0.500028
0.5	0.6	0.6	85	72	101	135	183	239	323	411	559	644	826	181241	0.502051	0.603313	0.96118	0.599953
0.5	0.6	0.7	75	20	38	62	102	154	234	310	497	640	878	157795	0.500143	0.603763	0.9655	0.492447
0.5	0.6	0.8	99	97	132	190	255	329	406	493	606	739	905	356336	0.503059	0.603766	0.987083	0.660623
0.5	0.6	0.9	82	50	85	119	164	222	305	407	532	678	864	415959	0.503766	0.602765	0.976598	0.505257
0.5	0.6	1	90	60	94	133	206	273	363	461	586	697	908	339612	0.502324	0.603043	0.981996	0.561459
0.5	0.7	0.1	78	25	44	70	107	162	219	287	383	503	683	146422	0.501312	0.702983	0.33836	0.0999783
0.5	0.7	0.2	74	5	11	23	38	58	92	168	262	440	698	136188	0.496989	0.7034	-0.69246	0.200002
0.5	0.7	0.3	93	71	107	146	212	280	356	456	570	673	832	413479	0.501453	0.703273	0.808257	0.299992
0.5	0.7	0.4	73	37	65	84	121	189	248	357	507	597	790	106782	0.499586	0.703256	0.851066	0.399974
0.5	0.7	0.5	82	71	109	148	197	252	321	406	527	655	845	407722	0.498009	0.702106	0.962769	0.486889
0.5	0.7	0.6	93	81	122	165	240	331	413	526	646	742	874	546516	0.503213	0.703939	0.977771	0.560837
0.5	0.7	0.7	68	27	48	67	108	146	197	307	404	582	806	104099	0.496763	0.701924	0.926529	0.457403
0.5	0.7	0.8	94	71	104	149	216	284	381	495	588	740	898	374494	0.500687	0.697913	0.9705	0.588571
0.5	0.7	0.9	101	103	150	207	279	359	449	542	653	763	887	618681	0.502697	0.703978	0.978066	0.589961
0.5	0.7	1	67	31	48	82	120	167	245	313	392	530	694	139324	0.503268	0.70229	0.932235	0.474357
0.5	0.8	0.1	84	33	57	80	111	151	205	286	367	473	656	325494	0.500208	0.800747	0.322733	0.100056
0.5	0.8	0.2	64	30	51	70	103	147	197	288	390	520	694	298631	0.503685	0.802761	0.160439	0.200013
0.5	0.8	0.3	67	32	46	79	115	160	233	300	376	550	713	239305	0.501804	0.803124	0.281428	0.299994
0.5	0.8	0.4	84	67	109	143	192	246	332	437	550	677	852	318819	0.501781	0.802964	0.884638	0.400009
0.5	0.8	0.5	89	83	114	160	202	280	358	458	578	736	858	343331	0.50033	0.80297	0.971459	0.480628
0.5	0.8	0.6	90	88	135	176	242	322	418	499	617	739	886	579580	0.496166	0.803347	0.97017	0.520408
0.5	0.8	0.7	73	46	72	97	135	197	256	351	481	592	784	216338	0.499404	0.802283	0.941074	0.459074
0.5	0.8	0.8	87	91	128	188	251	308	400	495	589	711	840	401005	0.497558	0.802969	0.967669	0.54374
0.5	0.8	0.9	99	109	147	198	259	329	424	501	610	737	878	391904	0.503895	0.80174	0.970073	0.577358
0.5	0.8	1	90	79	122	169	243	305	398	490	609	724	863	475819	0.497902	0.801411	0.972678	0.495585
0.5	0.9	0.1	94	102	142	190	247	296	368	464	546	669	812	605049	0.502819	0.903645	0.650865	0.0999919
0.5	0.9	0.2	93	72	111	140	186	250	309	374	463	548	727	428641	0.503798	0.902728	0.390562	0.200058
0.5	0.9	0.3	91	90	124	162	213	262	335	405	510	619	788	551135	0.499717	0.903635	0.331111	0.29995
0.5	0.9	0.4	62	27	47	71	109	159	222	304	405	536	700	110458	0.500829	0.902602	0.652111	0.39999
0.5	0.9	0.5	86	79	120	168	237	328	411	505	627	740	859	448911	0.499293	0.902317	0.969622	0.47377
0.5	0.9	0.6	89	96	129	187	244	328	418	513	597	762	872	476100	0.500905	0.903901	0.971198	0.531726
0.5	0.9	0.7	64	40	69	92	128	180	247	354	453	574	755	292971	0.501419	0.902271	0.913739	0.42038
0.5	0.9	0.8	72	52	79	120	163	231	281	378	484	617	797	242493	0.499042	0.901918	0.946418	0.424671
0.5	0.9	0.9	85	95	130	164	224	288	373	453	578	747	857	308398	0.503896	0.903999	0.968155	0.481615
0.5	0.9	1	90	85	135	182	254	314	414	495	609	720	870	478287	0.498295	0.903358	0.965597	0.508725
0.5	1	0.1	86	72	102	138	186	243	307	381	498	628	780	532226	0.497522	0.996297	0.193594	0.0998892
0.5	1	0.2	83	75	118	158	206	287	369	464	567	691	840	923807	0.501602	0.996341	0.736402	0.200111
0.5	1	0.3	85	91	123	161	215	278	342	416	528	645	782	705107	0.499384	0.996291	0.771839	0.300134
0.5	1	0.4	75	58	85	106	142	201	276	354	456	577	768	269491	0.496442	0.996425	0.939659	0.35819
0.5	1	0.5	75	58	87	112	160	218	294	362	466	587	743	415685	0.503599	0.996309	0.866787	0.499878
0.5	1	0.6	79	81	110	149	187	235	300	393	499	621	816	327123	0.501215	0.99609	0.969505	0.458083
0.5	1	0.7	84	85	127	168	207	266	343	428	520	634	774	862140	0.49792	0.996326	0.954975	0.506215
0.5	1	0.8	74	61	97	129	176	224	298	388	465	581	775	485553	0.499263	0.99627	0.944974	0.504404
0.5	1	0.9	91	98	138	170	231	274	353	422	550	675	849	749518	0.501405	0.996329	0.964883	0.644062
0.5	1	1	91	88	125	169	231	291	377	454	562	674	844	640817	0.501461	0.996011	0.953291	0.797887
0.6	0.1	0.1	92	0	0	2	6	13	19	33	44	54	873	232462	0.6032	0.0973982	0.918655	0.0584354
0.6	0.1	0.2	86	0	4	7	11	18	26	35	57	720	806	102695	0.598884	0.100379	0.102565	0.200007
0.6	0.1	0.3	106	1	4	7	13	23	32	44	59	791	895	711954	0.602301	0.100415	0.893434	0.181394
0.6	0.1	0.4	80	0	1	5	12	18	27	39	61	783	869	103210	0.599246	0.0989163	0.834553	0.22406
0.6	0.1	0.5	91	0	2	5	10	16	25	36	48	59	874	300924	0.601571	0.100379	0.890048	0.083237
0.6	0.1	0.6	109	13	26	136	236	420	529	610	655	780	888	78998	0.597783	0.0960777	-0.677781	0.948763
0.6	0.1	0.7	102	16	52	150	284	471	543	606	670	755	864	137233	0.603285	0.0989521	-0.770125	0.947817
0.6	0.1	0.8	100	18	47	142	261	450	528	594	670	755	864	125471	0.603287	0.0974696	-0.757651	0.955897
0.6	0.1	0.9	83	35	111	192	277	386	490	583	683	781	887	80979	0.601594	0.0974883	-0.831119	0.97236
0.6	0.1	1	91	29	92	166	265	413	476	553	656	741	852	74880	0.59953	0.100396	0.891206	0.964081
0.6	0.2	0.1	104	7	13	19	27	36	48	66	92	125	858	323904	0.5993	0.196108	-0.767354	0.101666
0.6	0.2	0.2	103	7	12	20	32	51	67	86	111	752	863	147982	0.603814	0.19616	0.854822	0.183016
0.6	0.2	0.3	113	10	20	28	40	52	64	79	100	122	887	381639	0.602406	0.197527	0.893684	0.0983632
0.6	0.2	0.4	110	9	17	24	37	46	63	78	100	127	888	406381	0.598928	0.19611	0.890487	0.122242
0.6	0.2	0.5	92	3	9	16	23	37	50	71	95	120	886	231176	0.602748	0.198994	0.898765	0.084418
0.6	0.2	0.6	101	35	70	149	254	435	505	570	636	741	854	128653	0.599498	0.197509	-0.727333	0.928
0.6	0.2	0.7	111	39	69	154	273	467	548	611	677	742	877	156297	0.599592	0.197511	-0.776201	0.938329
0.6	0.2	0.8	114	21	42	131	243	354	512	575	654	742	880	128794	0.602808	0.196194	-0.719532	0.927618
0.6	0.2	0.9	99	33	68	151	252	393	515	595	678	764	879	228337	0.60086	0.19896	-0.764831	0.937112
0.6	0.2	1	115	41	66	131	238	482	542	603	669	758	888	141882	0.603919	0.196043	0.939561	0.933144
0.6	0.3	0.1	104	16	27	38	54	70	92	124	151	186	880	416536	0.599327	0.296509	0.925132	0.0884481
0.6	0.3	0.2	76	5	12	25	37	53	70	96	146	668	829	179057	0.597063	0.299306	0.775094	0.146591
0.6	0.3	0.3	67	4	8	17	26	39	67	95	128	186	857	131836	0.600681	0.299258	0.801671	0.0753433
0.6	0.3	0.4	105	21	31	42	59	75	94	118	160	716	832	349347	0.599295	0.296526	0.897988	0.177951
0.6	0.3	0.5	105	21	33	46	65	85	110	139	192	764	880	410437	0.602679	0.296573	0.906433	0.225568
0.6	0.3	0.6	107	72	118	219	316	443	525	586	642	752	872	184002	0.596563	0.296573	-0.756658	0.947444
0.6	0.3	0.7	71	34	97	149	234	308	428	490	578	660	827	24352	0.601231	0.296525	-0.66375	0.970853
0.6	0.3	0.8	107	60	128	227	310	410	491	558	659	771	871	334620	0.596917	0.296525	-0.760784	0.946274
0.6	0.3	0.9	89	73	132	218	295	396	494	570	636	753	851	108186	0.601697	0.297845	-0.8022	0.967962
0.6	0.3	1	115	66	107	161	266	471	539	590	672	746	880	237978	0.601714	0.29794	0.9076	0.927587
0.6	0.4	0.1	74	10	17	26	38	55	80	116	146	204	777	263500	0.601182	0.397962	0.916819	0.0608709
0.6	0.4	0.2	98	24	40	59	84	113	144	182	231	754	874	405725	0.59977	0.396576	0.921879	0.168029
0.6	0.4	0.3	81	22	37	59	91	132	178	255	514	642	822	426364	0.597766	0.397917	-0.684055	0.351785
0.6	0.4	0.4	99	23	38	56	84	113	148	190	240	727	847	338271	0.596412	0.396621	0.861498	0.186109
0.6	0.4	0.5	103	24	38	52	77	103	132	169	219	280	875	358005	0.603387	0.39665	0.906055	0.128874
0.6	0.4	0.6	89	98	153	227	286	374	445	535	618	740	866	198121	0.598988	0.396605	-0.734336	0.972184
0.6	0.4	0.7	119	67	108	169	260	380	472	553	624	717	863	210288	0.597463	0.396606	-0.774046	0.908659
0.6	0.4	0.8	102	48	87	149	223	389	447	507	574	668	790	100417	0.603459	0.399258	-0.710892	0.871599
0.6	0.4	0.9	99	84	148	223	309	406	476	563	644	739	863	317414	0.598458	0.396576	-0.732339	0.930247
0.6	0.4	1	110	76	133	203	309	423	485	546	618	704	849	113647	0.603309	0.399199	0.931664	0.929807
0.6	0.5	0.1	74	4	9	16	27	47	97	181	259	400	656	59390	0.597338	0.503894	0.0580128	0.100012
0.6	0.5	0.2	111	5	8	14	34	49	78	107	168	262	514	227464	0.596381	0.50293	-0.327275	0.200007
0.6	0.5	0.3	63	8	17	33	54	89	135	196	310	451	629	160634	0.598062	0.500881	0.637141	0.299846
0.6	0.5	0.4	108	29	48	75	120	167	220	312	408	577	727	379783	0.599694	0.503498	0.353612	0.400022
0.6	0.5	0.5	117	51	80	119	170	226	295	381	488	628	832	742281	0.603379	0.500423	0.553193	0.50002
0.6	0.5	0.6	116	107	153	211	278	352	430	535	632	753	895	646543	0.60019	0.503496	0.919869	0.59997
0.6	0.5	0.7	87	55	84	139	199	264	358	457	549	677	855	432995	0.598945	0.50184	0.935215	0.54192
0.6	0.5	0.8	92	47	79	130	186	264	341	452	540	712	892	429266	0.603364	0.50389	0.949495	0.671053
0.6	0.5	0.9	119	112	162	224	287	362	459	556	660	771	929	860856	0.59869	0.50309	0.975384	0.727589
0.6	0.5	1	90	36	64	94	145	216	316	402	549	693	897	237104	0.597698	0.502789	0.940464	0.560655
0.6	0.6	0.1	112	57	91	135	185	261	339	450	582	695	853	883570	0.596712	0.60284	0.570631	0.100015
0.6	0.6	0.2	80	28	41	61	85	127	168	220	295	408	592	449343	0.599055	0.603763	0.306284	0.199991
0.6	0.6	0.3	97	22	39	61	92	126	187	259	363	539	764	980509	0.601759	0.602294	0.232633	0.300009
0.6	0.6	0.4	85	39	59	88	133	180	228	280	410	517	719	253547	0.603111	0.600579	0.646998	0.399947
0.6	0.6	0.5	103	55	87	126	173	257	328	435	538	663	849	250318	0.600045	0.603355	0.8061	0.500034
0.6	0.6	0.6	109	82	116	167	218	297	366	465	552	717	860	959573	0.59982	0.600278	0.918909	0.599996
0.6	0.6	0.7	110	89	136	184	253	320	401	483	615	750	900	531337	0.59804	0.60368	0.973699	0.591052
0.6	0.6	0.8	114	103	154	212	297	366	452	581	668	776	917	723077	0.60199	0.603356	0.993819	0.667138
0.6	0.6	0.9	78	40	66	97	135	193	285	365	485	633	816	263094	0.599009	0.603373	0.960006	0.564815
0.6	0.6	1	87	44	70	107	147	195	274	389	505	675	868	214688	0.603866	0.602102	0.936808	0.543214
0.6	0.7	0.1	105	62	94	135	206	267	357	442	571	692	879	900995	0.600693	0.701524	0.729459	0.0999572
0.6	0.7	0.2	80	31	57	85	121	165	231	299	394	509	709	422356	0.596553	0.701055	0.351426	0.200013
0.6	0.7	0.3	90	60	93	123	181	234	308	378	489	594	780	544051	0.596096	0.699915	0.651168	0.299948
0.6	0.7	0.4	109	91	124	182	243	314	404	508	606	752	883	672189	0.600279	0.700142	0.940749	0.399985
0.6	0.7	0.5	60	9	21	35	56	86	129	201	314	478	702	112258	0.60366	0.703015	0.925992	0.492899
0.6	0.7	0.6	112	87	137	195	253	333	408	501	600	727	886	865146	0.60377	0.702618	0.956158	0.599948
0.6	0.7	0.7	88	59	93	137	206	270	346	465	557	701	847	376194	0.597864	0.701937	0.960034	0.567167
0.6	0.7	0.8	83	51	78	112	160	228	303	392	507	647	816	535050	0.600248	0.702292	0.968391	0.594897
0.6	0.7	0.9	92	65	98	143	186	256	325	430	549	694	867	350252	0.603199	0.702645	0.977574	0.54101
0.6	0.7	1	73	30	52	70	115	159	208	282	397	485	751	378862	0.597564	0.701431	0.956985	0.514797
0.6	0.8	0.1	112	29	46	69	91	134	185	271	383	503	686	164440	0.602913	0.803646	-0.243347	0.100078
0.6	0.8	0.2	100	49	72	103	143	192	249	321	422	554	728	385195	0.600768	0.803396	-0.065184	0.19998
0.6	0.8	0.3	96	58	87	119	161	221	279	366	469	601	764	439750	0.598102	0.802975	0.284979	0.299974
0.6	0.8	0.4	107	84	104	134	167	215	276	355	453	596	775	288210	0.59812	0.801861	0.449694	0.400045
0.6	0.8	0.5	102	84	133	175	240	308	385	463	585	703	834	425459	0.602513	0.803365	0.881263	0.499998
0.6	0.8	0.6	114	129	177	244	313	382	469	562	664	763	908	1301900	0.597997	0.803288	0.980809	0.576992
0.6	0.8	0.7	88	72	113	157	219	282	369	468	558	690	838	728942	0.603693	0.802598	0.970382	0.538268
0.6	0.8	0.8	118	118	164	215	277	352	421	525	632	753	869	834976	0.603115	0.802924	0.978216	0.575906
0.6	0.8	0.9	109	95	131	187	241	316	418	516	606	765	890	646044	0.603721	0.801956	0.983664	0.658789
0.6	0.8	1	71	36	57	81	124	160	224	300	430	571	770	150482	0.603734	0.803827	0.919056	0.445355
0.6	0.9	0.1	77	51	75	114	164	210	281	372	486	615	794	374739	0.598283	0.902557	0.749123	0.100042
0.6	0.9	0.2	109	83	115	158	203	272	343	438	529	653	805	798320	0.598123	0.90375	0.241932	0.200027
0.6	0.9	0.3	104	79	114	146	191	249	302	390	485	608	782	496443	0.602347	0.903286	0.43896	0.300038
0.6	0.9	0.4	105	97	136	182	246	314	407	502	599	711	828	829936	0.596966	0.903686	0.736072	0.399937
0.6	0.9	0.5	106	108	159	218	276	360	433	527	640	750	863	943846	0.598493	0.903964	0.982603	0.491581
0.6	0.9	0.6	78	52	80	120	166	215	281	359	464	597	795	383116	0.603569	0.903261	0.962473	0.570789
0.6	0.9	0.7	89	78	105	152	202	276	363	465	567	720	860	699437	0.601425	0.903512	0.970288	0.458901
0.6	0.9	0.8	103	94	132	175	220	284	342	407	499	631	801	476712	0.600063	0.90182	0.972177	0.594892
0.6	0.9	0.9	104	100	152	206	263	340	436	544	641	768	875	999950	0.599803	0.903346	0.981969	0.52921
0.6	0.9	1	68	45	69	101	147	187	244	342	440	595	750	216876	0.596903	0.902218	0.923577	0.465077
0.6	1	0.1	72	50	74	104	135	188	246	331	441	539	736	315253	0.598478	0.9962	-0.102925	0.0994698
0.6	1	0.2	96	59	77	113	150	195	234	287	381	511	704	335443	0.597097	0.996319	0.298646	0.199966
0.6	1	0.3	66	44	67	86	108	159	209	275	389	522	721	231271	0.601154	0.996037	-0.415649	0.299718
0.6	1	0.4	106	112	156	205	257	330	398	475	567	673	818	2963848	0.597151	0.996157	0.712227	0.399745
0.6	1	0.5	108	104	141	179	250	310	375	458	535	656	816	1310926	0.597726	0.996198	0.869757	0.4999
0.6	1	0.6	106	96	135	174	210	275	341	418	510	645	811	1077540	0.597664	0.996532	0.818892	0.600019
0.6	1	0.7	83	63	88	119	159	227	289	374	472	585	717	563652	0.60397	0.996118	0.980594	0.550045
0.6	1	0.8	115	103	141	177	237	301	377	461	555	674	831	924471	0.596126	0.996234	0.970911	0.643915
0.6	1	0.9	112	108	150	197	252	315	380	469	566	667	823	1376370	0.603299	0.996191	0.976473	0.536746
0.6	1	1	101	92	126	170	220	281	351	437	541	678	826	1426111	0.597798	0.996054	0.96812	0.536666
0.7	0.1	0.2	116	0	4	8	16	24	31	40	51	63	895	546969	0.702835	0.0988976	0.914771	0.131542
0.7	0.1	0.3	146	3	8	13	19	27	35	41	51	792	856	622862	0.702749	0.0960054	0.896575	0.192558
0.7	0.1	0.4	138	1	4	8	16	23	29	38	46	56	874	837612	0.697952	0.0974892	0.917539	0.0996193
0.7	0.1	0.5	134	2	6	11	17	25	34	43	53	66	894	414508	0.702799	0.0989528	0.871097	0.166465
0.7	0.1	0.6	145	8	15	26	42	148	563	625	708	773	839	297196	0.701195	0.100361	-0.816735	0.869009
0.7	0.1	0.7	140	10	17	28	47	468	569	649	718	796	884	1611576	0.701751	0.0974534	-0.770031	0.901963
0.7	0.1	0.8	144	10	18	26	38	108	548	623	688	773	862	419890	0.700505	0.0974705	-0.791999	0.852032
0.7	0.1	0.9	131	13	25	38	110	412	514	636	734	799	887	473960	0.697704	0.100469	-0.71926	0.923725
0.7	0.1	1	130	10	20	35	61	305	541	605	706	791	897	353683	0.699319	0.097416	0.92932	0.892808
0.7	0.2	0.1	134	8	13	19	29	39	54	70	85	110	887	486440	0.699429	0.199028	0.845724	0.0601001
0.7	0.2	0.2	135	9	15	23	34	46	62	75	100	786	880	594377	0.702396	0.19611	-0.802577	0.203192
0.7	0.2	0.3	147	16	25	38	49	62	79	96	115	803	890	722250	0.697977	0.196058	0.920362	0.250415
0.7	0.2	0.4	117	8	15	23	37	49	68	90	119	759	870	300566	0.703272	0.196092	0.938512	0.25434
0.7	0.2	0.5	134	12	19	30	40	53	69	87	104	131	889	514224	0.701976	0.200393	0.915853	0.145219
0.7	0.2	0.6	122	31	55	90	181	473	556	637	718	809	902	1435889	0.69648	0.196026	-0.795785	0.915097
0.7	0.2	0.7	128	25	57	91	198	467	555	643	718	809	880	1056543	0.696609	0.197543	-0.803684	0.944215
0.7	0.2	0.8	108	27	73	144	268	395	512	617	703	812	884	427332	0.699037	0.197526	-0.763618	0.963107
0.7	0.2	1	115	28	56	77	126	420	517	600	686	795	908	666640	0.697109	0.196075	0.950068	0.896351
0.7	0.3	0.1	132	15	26	38	55	74	89	117	141	172	859	928000	0.699935	0.297956	0.869707	0.082554
0.7	0.3	0.3	133	15	27	37	53	74	92	119	154	206	838	540719	0.702347	0.297941	0.917754	0.172481
0.7	0.3	0.4	118	17	27	39	56	76	100	137	185	763	885	964937	0.700566	0.296493	0.866505	0.228415
0.7	0.3	0.5	152	27	40	55	70	91	109	139	184	768	859	953797	0.702107	0.297939	0.876299	0.28629
0.7	0.3	0.6	135	42	64	106	168	380	528	593	681	754	848	516203	0.703897	0.296589	-0.762421	0.929563
0.7	0.3	0.7	148	31	59	92	131	225	512	588	657	749	847	727609	0.700671	0.296558	-0.765672	0.8737
0.7	0.3	0.8	152	32	53	83	120	216	496	570	665	752	849	720187	0.701183	0.297844	-0.791481	0.846379
0.7	0.3	0.9	132	38	62	110	181	395	471	550	643	727	824	421219	0.703783	0.29651	-0.797291	0.902294
0.7	0.3	1	129	59	92	145	234	428	547	636	708	790	882	686125	0.700733	0.29651	0.900579	0.943176
0.7	0.4	0.1	143	27	40	55	71	93	115	143	182	237	841	553453	0.696669	0.396605	-0.806758	0.104531
0.7	0.4	0.2	155	36	48	64	89	114	143	170	208	280	852	705812	0.698943	0.39665	0.890697	0.181695
0.7	0.4	0.5	137	35	51	72	94	118	153	188	230	778	877	878235	0.696587	0.397902	0.928847	0.202988
0.7	0.4	0.6	138	56	90	139	201	384	507	588	669	740	837	634172	0.697366	0.396591	-0.773014	0.904957
0.7	0.4	0.7	124	55	84	129	202	389	473	538	623	693	814	808953	0.699091	0.396531	-0.830355	0.924435
0.7	0.4	0.8	129	76	122	179	257	435	513	625	690	763	837	762797	0.701386	0.396546	-0.773842	0.945438
0.7	0.5	0.1	118	10	21	38	63	101	160	236	350	527	760	561781	0.699028	0.502587	0.136785	0.0999855
0.7	0.5	0.2	153	39	63	85	116	154	194	250	330	416	573	847657	0.703069	0.501606	0.00297806	0.199954
0.7	0.5	0.3	133	52	87	124	175	247	325	416	517	655	831	868203	0.697894	0.503212	0.575125	0.300023
0.7	0.5	0.4	117	55	94	145	198	248	337	450	569	712	839	918656	0.700572	0.500373	0.916988	0.400027
0.7	0.5	0.5	144	92	139	196	243	313	389	498	609	731	845	931406	0.697155	0.503519	0.842378	0.500032
0.7	0.5	0.6	143	92	128	175	233	314	396	488	589	724	892	917484	0.701419	0.50289	0.878865	0.600008
0.7	0.5	0.7	150	127	179	247	321	392	476	563	662	755	888	1151359	0.703916	0.50359	0.906627	0.699949
0.7	0.5	0.9	113	77	127	180	247	326	401	510	625	745	915	1130875	0.699921	0.503711	0.953488	0.612872
0.7	0.6	0.1	141	44	59	81	109	149	203	268	345	441	623	722968	0.702686	0.502464	0.972849	0.773525
0.7	0.6	0.2	117	46	66	87	116	151	192	252	334	439	582	466484	0.699931	0.602949	0.00845357	0.0999901
0.7	0.6	0.3	119	47	72	102	140	183	239	324	416	579	767	935844	0.699278	0.602892	0.11595	0.200011
0.7	0.6	0.6	102	73	111	160	215	281	369	466	592	734	869	946687	0.699075	0.601402	0.451586	0.300018
0.7	0.6	0.9	73	30	51	73	114	182	234	334	461	558	809	287375	0.69957	0.602143	0.906547	0.570412
0.7	0.7	0.1	139	43	65	97	141	204	282	377	474	608	780	435297	0.703014	0.702815	0.0502582	0.100014
0.7	0.7	0.2	144	73	104	142	193	253	329	427	527	637	768	1061469	0.701311	0.702056	0.316308	0.200031
0.7	0.7	0.3	127	76	110	154	201	248	313	371	443	574	735	1124156	0.699857	0.703483	0.41937	0.300022
0.7	0.7	0.4	134	73	102	133	175	219	280	352	447	601	741	689625	0.700595	0.703738	0.352045	0.400032
0.7	0.7	0.5	128	66	95	125	172	234	312	417	527	686	828	415000	0.703096	0.703348	0.738272	0.499989
0.7	0.8	0.1	119	50	73	100	138	190	249	317	426	563	746	917922	0.699825	0.802177	-0.0898336	0.0999965
0.7	0.8	0.3	141	86	117	164	220	272	342	427	541	666	829	1022547	0.69756	0.802905	0.543398	0.300013
0.7	0.8	1	100	66	96	134	175	233	317	394	488	617	776	630421	0.69926	0.80195	0.969164	0.594817
0.7	0.9	0.1	128	91	137	172	225	288	360	453	545	660	791	1076531	0.699901	0.903632	0.537304	0.0999189
0.7	0.9	0.3	116	77	111	152	201	259	328	408	515	649	838	750156	0.699868	0.903273	0.439691	0.299928
0.7	0.9	0.4	93	60	86	121	166	227	285	375	508	627	848	835968	0.700869	0.903813	0.709717	0.399921
0.8	0.1	0.1	171	0	4	10	17	25	34	42	51	59	915	1154203	0.803176	0.0989529	0.911624	0.095488
0.8	0.5	0.1	174	22	42	68	104	144	209	280	355	486	690	650578	0.803455	0.502769	0.0532406	0.0999994
0.8	0.5	0.4	170	58	93	143	203	267	359	454	563	694	883	733813	0.80099	0.502522	0.652117	0.399957
0.8	0.5	0.5	181	58	89	130	182	234	315	394	523	662	824	896875	0.797879	0.503859	0.476771	0.500033
0.8	0.7	0.2	160	41	70	107	147	209	277	353	472	603	762	902922	0.801926	0.703521	-0.106617	0.200019
0.1	0.1	0	49	0	2	5	7	13	18	27	35	48	61	19329	0.0999427	0.0960063	-0.105426	-1.50836e-18
0.1	0.1	-0.1	52	0	3	7	11	18	23	32	41	47	59	122762	0.098445	0.0960429	-0.516983	-0.0244036
0.1	0.1	-0.2	50	0	1	3	9	13	22	28	38	46	59	39264	0.102431	0.0989521	-0.437017	-0.024748																													0.0999427	0.0960063	-0.105426
0.1	0.1	-0.3	49	0	1	5	9	15	19	27	35	48	59	21331	0.0999427	0.0974892	-0.284946	-0.0231425																													0.098445	0.0960429	-0.516983
0.1	0.1	-0.4	52	0	1	5	8	14	18	27	36	43	60	37506	0.098445	0.0988984	-0.567613	-0.0256022																													0.102431	0.0989521	-0.437017
0.1	0.1	-0.5	51	0	2	5	11	15	23	29	38	46	60	43191	0.102345	0.0975249	-0.49573	-0.0240312																													0.0999427	0.0974892	-0.284946
0.1	0.1	-0.6	51	0	3	5	10	14	20	26	38	46	60	54294	0.102345	0.10179	-0.515194	-0.0252587																													0.098445	0.0988984	-0.567613
0.1	0.1	-0.7	49	0	2	6	10	17	22	31	37	49	57	41228	0.0999427	0.0960964	-0.348354	-0.0231168																													0.102345	0.0975249	-0.49573
0.1	0.1	-0.8	51	1	4	6	10	14	21	27	38	46	60	100530	0.102345	0.0989	-0.502508	-0.025178																													0.102345	0.10179	-0.515194
0.1	0.1	-0.9	51	0	2	5	10	14	23	29	38	45	59	63748	0.102345	0.0974339	-0.518842	-0.0251742																													0.0999427	0.0960964	-0.348354
0.1	0.2	0	51	9	16	22	32	40	54	64	81	94	128	90781	0.102345	0.196093	-0.242082	2.63228e-05																													0.102345	0.0989	-0.502508
0.1	0.2	-0.1	49	8	12	19	25	36	45	60	72	96	115	64046	0.102666	0.197407	-0.409983	-0.0250335																													0.102345	0.0974339	-0.518842
0.1	0.2	-0.2	49	6	10	18	24	36	44	61	74	97	113	76237	0.0999427	0.19606	-0.366175	-0.023727																													0.102345	0.196093	-0.242082
0.1	0.2	-0.3	51	4	10	16	27	35	50	60	78	92	118	56656	0.0983147	0.19606	-0.534505	-0.0246261																													0.102666	0.197407	-0.409983
0.1	0.2	-0.4	51	7	13	18	28	36	49	59	78	94	122	60674	0.102345	0.196094	-0.634853	-0.0246381																													0.0999427	0.19606	-0.366175
0.1	0.2	-0.5	51	9	18	24	35	43	56	67	85	99	122	115741	0.0983147	0.19611	-0.550898	-0.0246262																													0.0983147	0.19606	-0.534505
0.1	0.2	-0.6	52	9	15	24	30	42	50	66	85	99	123	136278	0.098445	0.196161	-0.661409	-0.0250223																													0.102345	0.196094	-0.634853
0.1	0.2	-0.7	50	9	15	21	32	41	55	65	82	96	120	81013	0.102431	0.197441	-0.53294	-0.0254929																													0.0983147	0.19611	-0.550898
0.1	0.2	-0.8	49	6	10	18	24	35	43	58	70	90	108	99715	0.0999427	0.19606	-0.434091	-0.0249353																													0.098445	0.196161	-0.661409
0.1	0.2	-0.9	49	7	11	19	26	39	49	66	80	103	121	93335	0.0999427	0.197577	-0.403659	-0.0237559																													0.102431	0.197441	-0.53294
0.1	0.3	0	54	18	29	43	60	73	95	119	137	167	206	167245	0.0993383	0.297797	0.481985	-4.22198e-18																													0.0999427	0.19606	-0.434091
0.1	0.3	-0.1	50	17	28	36	52	66	86	102	129	149	186	131819	0.102431	0.296493	-0.514372	-0.025004																													0.0999427	0.197577	-0.403659
0.1	0.3	-0.2	51	19	31	41	56	68	88	105	132	153	188	158173	0.102345	0.296605	-0.490803	-0.0253155																													0.0993383	0.297797	0.481985
0.1	0.3	-0.3	49	15	21	33	43	60	74	98	116	147	182	72499	0.102666	0.296524	-0.438759	-0.0245588																													0.102431	0.296493	-0.514372
0.1	0.3	-0.4	49	16	23	36	46	62	74	98	117	148	176	91464	0.102666	0.296433	-0.441595	-0.0245585																													0.102345	0.296605	-0.490803
0.1	0.3	-0.5	49	18	26	40	51	69	82	106	126	158	183	128211	0.0999427	0.296541	-0.448016	-0.0245459																													0.102666	0.296524	-0.438759
0.1	0.3	-0.6	50	19	30	38	54	67	89	105	131	151	186	625812	0.102431	0.296589	-0.405529	-0.0248865																													0.102666	0.296433	-0.441595
0.1	0.3	-0.7	49	17	24	37	47	66	80	105	123	151	174	120063	0.0999427	0.296605	-0.346032	-0.0244257																													0.0999427	0.296541	-0.448016
0.1	0.3	-0.8	52	15	27	41	52	70	83	107	135	157	192	123689	0.098445	0.297891	-0.607353	-0.0258335																													0.102431	0.296589	-0.405529
0.1	0.3	-0.9	49	18	25	38	48	64	78	103	121	151	183	127891	0.0999427	0.29929	-0.330523	-0.0244905																													0.0999427	0.296605	-0.346032
0.1	0.4	0	49	24	34	52	67	92	110	141	164	201	228	169066	0.0999427	0.396605	0.164926	-0.000534372																													0.098445	0.297891	-0.607353
0.1	0.4	-0.1	49	27	36	54	66	91	110	140	163	203	239	296628	0.0999427	0.396666	-0.451034	-0.024047																													0.0999427	0.29929	-0.330523
0.1	0.4	-0.2	49	23	32	49	63	86	104	134	159	201	238	143119	0.0999427	0.397947	-0.403659	-0.0240823																													0.0999427	0.396605	0.164926
0.1	0.4	-0.3	49	27	37	55	68	93	112	146	169	210	241	191971	0.0999427	0.396681	-0.477775	-0.024047																													0.0999427	0.396666	-0.451034
0.1	0.4	-0.4	51	31	46	58	81	98	127	147	180	206	256	251717	0.102345	0.39659	-0.655312	-0.0264426																													0.0999427	0.397947	-0.403659
0.1	0.4	-0.5	51	27	43	56	78	95	122	145	181	208	258	153968	0.102345	0.396575	-0.630552	-0.0264425																													0.0999427	0.396681	-0.477775
0.1	0.4	-0.6	49	27	38	57	71	96	114	145	169	212	247	205157	0.0999427	0.397872	-0.351934	-0.024082																													0.102345	0.39659	-0.655312
0.1	0.4	-0.7	51	25	38	50	73	90	119	140	175	202	253	233275	0.102345	0.396651	-0.683686	-0.0249702																													0.102345	0.396575	-0.630552
0.1	0.4	-0.8	52	29	44	64	79	104	123	155	188	213	257	397171	0.098445	0.396636	-0.70591	-0.0253855																													0.0999427	0.397872	-0.351934
0.1	0.4	-0.9	51	31	47	60	82	98	127	149	185	211	260	250654	0.0983147	0.400554	-0.63384	-0.0250687																													0.102345	0.396651	-0.683686
0.1	0.5	0	51	0	4	11	31	65	144	220	384	521	773	299610	0.102345	0.501431	0.398615	-1.08555e-18																													0.098445	0.396636	-0.70591
0.1	0.5	-0.1	49	0	2	10	24	68	121	236	345	547	739	387995	0.0999427	0.500697	-0.0738328	-0.099946																													0.0983147	0.400554	-0.63384
0.1	0.5	-0.2	54	0	0	2	10	28	71	159	247	448	737	108715	0.0993383	0.503686	-0.481654	-0.154216																													0.102345	0.501431	0.398615
0.1	0.5	-0.3	49	0	0	9	19	46	85	174	262	441	628	144673	0.0999427	0.501153	-0.29455	-0.136547																													0.0999427	0.500697	-0.0738328
0.1	0.5	-0.4	49	0	1	6	18	49	79	150	234	430	639	64845	0.0999427	0.500224	-0.302464	-0.13633																													0.0993383	0.503686	-0.481654
0.1	0.5	-0.5	51	0	2	7	27	50	110	173	305	423	679	273625	0.102345	0.503805	-0.457527	-0.140504																													0.0999427	0.501153	-0.29455
0.1	0.5	-0.6	51	0	1	8	34	59	115	178	326	472	747	227927	0.0983147	0.502127	-0.407237	-0.14669																													0.0999427	0.500224	-0.302464
0.1	0.5	-0.7	49	0	0	1	9	30	55	156	262	471	657	76590	0.0999427	0.503706	-0.278959	-0.141307																													0.102345	0.503805	-0.457527
0.1	0.5	-0.8	51	0	0	1	13	37	97	156	304	448	728	88213	0.102345	0.503332	-0.457504	-0.143884																													0.0983147	0.502127	-0.407237
0.1	0.5	-0.9	51	0	1	6	25	59	134	198	325	451	727	321038	0.102345	0.502806	-0.457515	-0.145186																													0.0999427	0.503706	-0.278959
0.1	0.6	0	52	8	18	38	55	90	124	208	348	474	753	111614	0.098445	0.603473	0.560665	-0.000878713																													0.102345	0.503332	-0.457504
0.1	0.6	-0.1	51	5	14	23	46	77	140	200	339	472	742	104121	0.102345	0.602725	0.175331	-0.0999887																													0.102345	0.502806	-0.457515
0.1	0.6	-0.2	49	2	5	22	42	97	145	247	343	544	731	174433	0.0999427	0.602006	-0.318506	-0.158216																													0.098445	0.603473	0.560665
0.1	0.6	-0.3	51	0	10	22	58	89	170	241	390	531	801	401635	0.102345	0.603276	-0.495429	-0.171032																													0.102345	0.602725	0.175331
0.1	0.6	-0.4	51	1	7	16	39	73	146	218	385	514	771	263123	0.0983147	0.603852	-0.4532	-0.167045																													0.0999427	0.602006	-0.318506
0.1	0.6	-0.5	49	1	6	23	44	85	135	243	355	556	728	264848	0.0999427	0.60341	-0.294579	-0.16443																													0.102345	0.603276	-0.495429
0.1	0.6	-0.6	51	4	11	21	50	79	149	216	356	487	739	220959	0.102345	0.600557	-0.547474	-0.162381																													0.0983147	0.603852	-0.4532
0.1	0.6	-0.7	50	2	13	25	54	87	163	233	382	515	778	220425	0.102431	0.603922	-0.419869	-0.166619																													0.0999427	0.60341	-0.294579
0.1	0.6	-0.8	51	1	8	21	48	75	142	213	359	488	747	241756	0.0983147	0.602802	-0.464899	-0.164161																													0.102345	0.600557	-0.547474
0.1	0.6	-0.9	51	1	7	18	58	97	179	252	396	531	774	479521	0.102345	0.603874	-0.482622	-0.169335																													0.102431	0.603922	-0.419869
0.1	0.7	0	49	18	36	74	106	171	235	359	461	646	803	214192	0.0999427	0.703681	-0.13897	0.000103599																													0.0983147	0.602802	-0.464899
0.2	0.4	-0.1	49	22	31	47	60	84	101	131	154	202	244	196810	0.20395	0.39665	-0.593197	-0.0264538																													0.102345	0.603874	-0.482622
0.2	0.4	-0.2	59	23	34	51	71	93	120	150	184	221	265	223470	0.199504	0.39659	-0.684564	-0.0326093																													0.0999427	0.703681	-0.13897
0.2	0.4	-0.3	49	10	18	34	47	71	89	120	144	187	234	99887	0.1992	0.397841	-0.528746	-0.0279286																													0.102431	0.700735	0.258386
0.2	0.4	-0.4	56	24	36	55	75	98	116	145	179	218	263	214687	0.197725	0.396605	-0.715753	-0.0296928																													0.102345	0.703292	-0.58765
0.2	0.4	-0.5	52	14	26	42	54	77	95	127	164	193	253	141898	0.198491	0.396501	-0.734328	-0.0292727																													0.103144	0.703551	-0.63452
0.2	0.4	-0.6	49	17	25	38	49	70	88	119	143	182	218	97297	0.1992	0.396621	-0.602294	-0.0264201																													0.103144	0.703294	-0.605048
0.2	0.4	-0.7	53	21	36	48	68	93	111	142	178	202	256	172302	0.197497	0.397932	-0.650781	-0.0280369																													0.102431	0.701963	-0.47431
0.2	0.4	-0.8	54	17	28	43	61	75	102	130	153	195	252	140275	0.203917	0.39665	-0.663752	-0.0289934																													0.0999427	0.703163	-0.351376
0.2	0.4	-0.9	55	14	25	34	52	73	98	119	153	196	253	79498	0.199499	0.396591	-0.714569	-0.0293758																													0.0999427	0.702846	-0.359821
0.2	0.5	0	49	0	1	8	16	38	67	148	232	395	571	139901	0.20395	0.503947	0.289516	2.15624e-18																													0.102666	0.702862	-0.351486
0.2	0.5	-0.1	49	0	0	4	9	39	77	175	278	498	682	112867	0.20395	0.502799	0.0985196	-0.100078																													0.0999427	0.701539	-0.351385
0.2	0.5	-0.2	49	0	0	1	12	48	100	209	309	508	706	336414	0.20395	0.500033	-0.395807	-0.154783																													0.102666	0.801936	0.253347
0.2	0.5	-0.3	59	0	0	0	6	21	63	138	255	444	739	205639	0.199504	0.500977	-0.691811	-0.181749																													0.102345	0.801159	-0.167038
0.2	0.5	-0.4	51	0	0	3	21	46	109	178	317	443	718	152600	0.203674	0.502914	-0.550207	-0.157034																													0.0983147	0.803676	-0.375902
0.2	0.5	-0.5	51	0	1	6	23	46	119	194	354	489	751	377084	0.203674	0.503263	-0.53502	-0.163181																													0.102666	0.803345	-0.402661
0.2	0.5	-0.6	59	0	0	3	13	38	76	150	268	437	699	182521	0.196781	0.503759	-0.747172	-0.179284																													0.0999427	0.803546	-0.393946
0.2	0.5	-0.7	54	0	0	2	8	26	74	176	268	443	716	255061	0.203917	0.50369	-0.633481	-0.169046																													0.098445	0.801533	-0.635656
0.2	0.5	-0.8	58	0	0	0	9	30	71	139	264	452	725	279771	0.20309	0.501865	-0.679209	-0.180827																													0.0983147	0.802892	-0.563675
0.2	0.5	-0.9	54	0	0	2	12	26	65	137	213	379	644	106361	0.202582	0.503652	-0.582002	-0.169858																													0.0993383	0.803065	-0.601755
0.2	0.6	0	52	3	10	27	44	78	110	195	337	472	723	69747	0.202443	0.602706	0.409135	-1.58186e-18																													0.102345	0.803427	-0.601452
0.2	0.6	-0.1	49	2	6	16	30	69	102	186	286	492	679	136532	0.20395	0.600879	0.318355	-0.0999565																													0.0999427	0.803059	-0.408827
0.2	0.6	-0.2	55	0	4	10	33	75	144	205	329	501	738	256527	0.201926	0.603857	-0.759192	-0.195233																													0.102345	0.903899	0.22653
0.2	0.6	-0.3	60	0	0	3	13	39	86	165	278	433	672	304279	0.202191	0.602949	-0.774634	-0.214797																													0.102666	0.903008	0.0842792
0.2	0.6	-0.4	49	0	4	14	24	62	105	196	283	467	629	110651	0.1992	0.602807	-0.453211	-0.177936																													0.0999427	0.902966	-0.150878
0.2	0.6	-0.5	61	0	2	7	19	41	78	150	262	427	662	145440	0.200008	0.602653	-0.700815	-0.218722																													0.0999427	0.902655	-0.248274
0.2	0.6	-0.6	60	0	0	1	15	36	89	174	289	451	679	290566	0.20099	0.601337	-0.79195	-0.216424																													0.0999427	0.903946	-0.411696
0.2	0.6	-0.7	56	0	0	9	27	60	95	180	317	511	766	190555	0.197725	0.603561	-0.777841	-0.198725																													0.102345	0.903266	-0.602276
0.2	0.6	-0.8	52	0	6	21	40	87	129	224	371	504	768	217183	0.202443	0.602933	-0.706783	-0.186515																													0.0999427	0.903458	-0.411647
0.2	0.6	-0.9	60	0	2	8	22	54	103	175	292	450	668	419172	0.203962	0.603582	-0.792458	-0.212401																													0.0999427	0.90341	-0.411774
0.2	0.7	0	59	29	49	74	114	168	234	325	443	603	810	370080	0.202053	0.703644	0.310922	8.6214e-18																													0.103144	0.902912	-0.635951
0.2	0.7	-0.1	49	9	18	36	55	106	152	253	342	521	678	116797	0.20395	0.703815	0.116219	-0.099889																													0.0999427	0.902952	-0.411803
0.2	0.7	-0.2	60	13	27	48	77	114	168	250	362	520	720	157717	0.203962	0.701059	-0.27002	-0.200007																													0.0999427	0.996095	0.0300438
0.2	0.7	-0.3	52	2	17	41	66	123	176	288	446	574	811	215077	0.202443	0.702427	-0.74228	-0.22091																													0.102666	0.996028	0.0275865
0.2	0.7	-0.4	56	0	9	24	60	116	167	264	396	575	806	272205	0.197725	0.702848	-0.779245	-0.238489																													0.102431	0.996055	-0.33691
0.2	0.7	-0.5	49	9	20	46	69	123	182	300	404	598	760	155111	0.1992	0.703841	-0.51299	-0.209693																													0.0999427	0.996145	-0.399189
0.2	0.7	-0.6	53	8	22	36	73	125	180	280	433	562	790	235982	0.197497	0.703182	-0.761891	-0.216815																													0.102345	0.996023	0.404899
0.2	0.7	-0.7	59	0	4	19	47	89	158	258	397	579	806	260192	0.202987	0.701004	-0.813944	-0.245316																													0.0983147	0.996306	-0.564139
0.2	0.7	-0.8	49	12	23	51	81	142	194	292	382	560	729	289770	0.20395	0.70242	-0.51272	-0.204084																													0.102666	0.996132	-0.410599
0.2	0.7	-0.9	55	4	19	33	64	112	186	250	384	564	804	356664	0.201926	0.702511	-0.757573	-0.233244																													0.0983147	0.996018	-0.563689
0.2	0.8	0	56	24	43	68	112	176	231	335	465	630	841	409625	0.197725	0.803025	-0.576778	-3.01662e-18																													0.098445	0.996484	-0.641329
0.2	0.8	-0.1	52	22	45	83	121	195	255	369	514	625	821	211193	0.202443	0.803641	-0.701015	-0.0990863																													0.102666	0.996109	-0.413949
0.2	0.8	-0.2	60	25	44	72	108	159	221	308	422	566	759	347382	0.199966	0.802924	-0.0124836	-0.200017																													0.203674	0.0974696	-0.345936
0.2	0.8	-0.3	51	23	45	67	124	176	271	347	490	609	824	149916	0.203674	0.802148	-0.696025	-0.256274																													0.198491	0.0960258	-0.632988
0.2	0.8	-0.4	52	22	48	85	116	178	232	348	491	609	820	438314	0.198491	0.802647	-0.720385	-0.256246																													0.203674	0.0989358	-0.56164
0.2	0.8	-0.5	52	23	46	86	124	192	246	356	498	610	820	356242	0.202443	0.802938	-0.740911	-0.266518																													0.20395	0.097507	-0.433525
0.2	0.8	-0.6	51	18	40	61	110	152	239	315	460	578	789	87672	0.199644	0.803482	-0.668733	-0.254869																													0.20395	0.097524	-0.520126
0.2	0.8	-0.7	54	15	34	70	117	157	239	351	445	613	829	400016	0.200111	0.802619	-0.721516	-0.276981																													0.20395	0.0960054	-0.524922
0.2	0.8	-0.8	51	17	38	60	108	149	229	306	442	556	778	145611	0.199644	0.803518	-0.668598	-0.258403																													0.198607	0.0989529	-0.623849
0.2	0.8	-0.9	51	29	56	79	132	179	273	353	502	614	820	228852	0.203674	0.803682	-0.690955	-0.261555																													0.203674	0.098935	-0.625452
0.2	0.9	0	52	60	96	146	188	265	327	440	578	683	861	250910	0.198491	0.902698	-0.360637	-0.000176705																													0.202443	0.0974517	-0.699513
0.2	0.9	-0.1	58	43	67	104	150	212	288	389	513	668	853	84880	0.199546	0.902139	-0.431209	-0.100004																													0.20395	0.0988789	-0.523792
0.2	0.9	-0.2	55	58	87	118	176	244	326	395	520	670	855	233704	0.199499	0.902927	-0.314927	-0.200047																													0.20395	0.197459	0.344003
0.2	0.9	-0.3	49	42	63	108	150	224	283	395	485	646	780	304029	0.20395	0.903207	-0.442306	-0.299844																													0.198827	0.198927	-0.725536
0.2	0.9	-0.4	60	27	54	87	134	193	264	356	465	602	778	237588	0.197111	0.901505	-0.769998	-0.364675																													0.199499	0.196126	-0.629997
0.2	0.9	-0.5	60	32	59	91	135	191	264	356	469	608	780	323482	0.202191	0.902431	-0.790277	-0.366392																													0.203962	0.197458	-0.808333
0.2	0.9	-0.6	59	40	67	105	154	214	292	391	512	671	860	302329	0.202987	0.902329	-0.823211	-0.36306																													0.203674	0.197476	-0.709577
0.2	0.9	-0.7	52	43	81	130	168	241	299	414	554	663	852	265886	0.198491	0.903115	-0.721428	-0.331145																													0.19991	0.200393	-0.712071
0.2	0.9	-0.8	61	23	46	79	126	189	263	356	467	609	786	265326	0.20175	0.900982	-0.768964	-0.379289																													0.203236	0.196143	-0.686144
0.2	0.9	-0.9	60	25	46	75	118	178	256	353	471	613	788	323154	0.197111	0.903137	-0.769	-0.351239																													0.202191	0.196144	-0.68067
0.2	1	0	60	135	178	227	285	356	439	534	635	749	871	675559	0.202191	0.996228	0.55946	2.24631e-17																													0.199644	0.196177	-0.647176
0.2	1	-0.1	51	103	150	187	251	298	377	435	535	619	805	392856	0.199644	0.996073	0.47189	-0.099907																													0.199504	0.200377	-0.691066
0.2	1	-0.2	56	110	157	215	279	355	413	509	614	732	867	496611	0.197725	0.996226	-0.239436	-0.200011																													0.202443	0.297844	0.293086
0.2	1	-0.3	49	98	127	179	219	289	340	430	495	605	728	683656	0.20395	0.996259	-0.564273	-0.267147																													0.198491	0.296509	-0.607454
0.2	1	-0.4	57	119	168	227	294	345	428	523	630	748	874	2424868	0.197377	0.996192	-0.814833	-0.387998																													0.197639	0.297924	-0.62998
0.3	0.1	0	58	0	0	2	5	10	17	26	36	47	62	30810	0.299873	0.0974517	0.732112	-0.00576975																													0.199504	0.296541	-0.753188
0.3	0.1	-0.1	52	0	0	2	4	10	15	24	33	41	57	70107	0.299738	0.096042	-0.846595	-0.030589																													0.20395	0.296556	-0.530025
0.3	0.1	-0.2	55	0	1	4	8	14	20	25	34	46	59	28844	0.29898	0.0975249	-0.869311	-0.0311935																													0.203962	0.296572	-0.820417
0.3	0.1	-0.3	66	0	1	3	6	11	16	22	33	43	55	246465	0.296037	0.0988985	-0.88611	-0.0375781																													0.20395	0.296492	-0.576024
0.3	0.1	-0.4	54	0	0	3	6	8	13	22	28	40	57	65629	0.302099	0.0974526	-0.772695	-0.0319937																													0.200537	0.297892	-0.724678
0.3	0.1	-0.5	54	0	2	5	8	12	17	24	30	40	56	56005	0.300765	0.0960242	-0.803577	-0.0319581																													0.199499	0.297876	-0.679232
0.3	0.1	-0.6	49	0	0	2	5	11	16	25	33	48	59	27830	0.298369	0.0989163	-0.643859	-0.0287719																													0.198463	0.296477	-0.749488
0.3	0.1	-0.7	67	0	0	2	6	9	15	21	29	42	55	213330	0.303366	0.0974705	-0.865279	-0.0383489																													0.198491	0.397932	0.725057
0.3	0.1	-0.8	62	0	0	2	5	9	13	20	29	39	52	63727	0.300141	0.0960071	-0.827223	-0.0349766																													0.20395	0.39665	-0.593197
0.3	0.1	-0.9	49	0	0	3	5	11	16	25	33	46	58	67579	0.298369	0.0973599	-0.729207	-0.0288608																													0.199504	0.39659	-0.684564
0.3	0.2	0	61	6	11	17	26	35	46	60	77	96	118	131649	0.29915	0.196177	0.814322	-0.00858537																													0.1992	0.397841	-0.528746
0.3	0.2	-0.1	52	2	7	14	20	30	38	52	70	85	116	110167	0.301738	0.19746	-0.775424	-0.0309385																													0.197725	0.396605	-0.715753
0.3	0.2	-0.2	57	1	4	9	16	22	32	46	65	90	121	125814	0.301165	0.19611	-0.733928	-0.0330854																													0.198491	0.396501	-0.734328
0.3	0.2	-0.3	72	3	7	12	17	25	34	49	68	86	115	97562	0.302185	0.196177	-0.67721	-0.0417776																													0.1992	0.396621	-0.602294
0.3	0.2	-0.4	70	3	5	8	14	21	34	46	64	80	111	122975	0.300754	0.197425	-0.739402	-0.0423441																													0.197497	0.397932	-0.650781
0.3	0.2	-0.5	57	3	7	13	19	25	36	49	65	87	117	81011	0.298824	0.196161	-0.661747	-0.0329796																													0.203917	0.39665	-0.663752
0.3	0.2	-0.6	52	3	9	15	20	32	41	58	77	91	121	58812	0.299738	0.196144	-0.648523	-0.0300292																													0.199499	0.396591	-0.714569
0.3	0.2	-0.7	54	3	9	17	27	34	46	61	72	95	122	134457	0.302099	0.200392	-0.632432	-0.0326812																													0.20395	0.503947	0.289516
0.3	0.2	-0.8	49	2	5	11	17	27	37	54	67	95	118	83600	0.298369	0.196144	-0.653626	-0.028186																													0.20395	0.502799	0.0985196
0.3	0.2	-0.9	61	0	2	5	10	18	28	42	58	78	108	47206	0.300331	0.196043	-0.764898	-0.0354968																													0.20395	0.500033	-0.395807
0.3	0.3	0	67	16	22	36	48	62	87	108	132	170	205	215561	0.296919	0.296557	-0.666276	0.00410669																													0.199504	0.500977	-0.691811
0.3	0.3	-0.1	49	5	10	18	26	41	54	77	97	141	180	90091	0.298369	0.296509	-0.626266	-0.028971																													0.203674	0.502914	-0.550207
0.3	0.3	-0.2	55	8	15	21	33	50	68	82	107	139	187	110542	0.29898	0.296463	-0.665345	-0.0325333																													0.203674	0.503263	-0.53502
0.3	0.3	-0.3	68	10	19	27	38	49	63	88	111	147	180	129714	0.301185	0.296606	-0.788213	-0.0380008																													0.196781	0.503759	-0.747172
0.3	0.3	-0.4	49	10	15	26	35	52	66	91	112	152	185	117500	0.298369	0.296541	-0.6677	-0.0289711																													0.203917	0.50369	-0.633481
0.3	0.3	-0.5	49	8	13	22	30	48	62	88	109	146	177	77797	0.298369	0.297892	-0.61149	-0.0289735																													0.20309	0.501865	-0.679209
0.3	0.3	-0.6	58	6	12	23	36	53	73	96	124	153	190	123240	0.29633	0.297909	-0.738524	-0.0340385																													0.202582	0.503652	-0.582002
0.3	0.3	-0.7	66	13	23	31	41	58	74	94	123	148	178	202052	0.299724	0.296494	-0.8905	-0.0378636																													0.202443	0.602706	0.409135
0.3	0.3	-0.8	69	10	15	24	32	48	64	89	113	149	181	170337	0.296091	0.297939	-0.928911	-0.0402243																													0.20395	0.600879	0.318355
0.3	0.3	-0.9	60	8	13	22	33	46	61	80	103	129	161	167711	0.30076	0.29651	-0.753188	-0.0352709																													0.201926	0.603857	-0.759192
0.3	0.4	0	67	26	36	54	69	89	119	149	183	234	280	197201	0.300705	0.39665	-0.636042	0.0044532																													0.202191	0.602949	-0.774634
0.3	0.4	-0.1	58	12	21	33	49	69	94	123	158	200	253	185596	0.297572	0.396621	-0.708172	-0.0336557																													0.1992	0.602807	-0.453211
0.3	0.4	-0.2	69	12	17	27	40	64	87	125	156	205	247	113133	0.298026	0.396636	-0.694434	-0.0398337																													0.200008	0.602653	-0.700815
0.3	0.4	-0.3	58	12	22	36	54	75	99	126	159	201	257	137158	0.299873	0.397932	-0.737396	-0.0337241																													0.20099	0.601337	-0.79195
0.3	0.4	-0.4	67	19	28	43	57	75	105	131	161	209	250	253620	0.300299	0.396605	-0.760405	-0.0383144																													0.197725	0.603561	-0.777841
0.3	0.4	-0.5	69	16	24	36	49	69	92	127	158	208	249	223113	0.299464	0.397918	-0.715322	-0.0399053																													0.202443	0.602933	-0.706783
0.3	0.4	-0.6	65	13	20	32	53	70	92	119	163	202	246	150504	0.300883	0.396621	-0.696641	-0.0371901																													0.203962	0.603582	-0.792458
0.3	0.4	-0.7	51	9	21	31	47	60	87	109	148	179	245	111343	0.302134	0.39665	-0.661445	-0.0300682																													0.202053	0.703644	0.310922
0.3	0.4	-0.8	64	12	22	32	47	63	83	119	152	190	235	145151	0.298669	0.396636	-0.709204	-0.0370534																													0.20395	0.703815	0.116219
0.3	0.4	-0.9	66	21	36	48	63	86	107	133	173	210	251	267457	0.296449	0.397888	-0.748145	-0.0374783																													0.203962	0.701059	-0.27002
0.3	0.5	0	70	18	41	65	108	148	210	271	427	531	765	399927	0.302093	0.503598	0.491174	-6.7246e-05																													0.202443	0.702427	-0.74228
0.3	0.5	-0.1	51	0	2	7	25	51	116	187	351	483	752	285881	0.299517	0.502114	-0.173641	-0.100024																													0.197725	0.702848	-0.779245
0.3	0.5	-0.2	67	0	0	1	10	24	60	115	211	433	669	215845	0.301374	0.502669	-0.530814	-0.199959																													0.1992	0.703841	-0.51299
0.3	0.5	-0.3	52	0	1	7	14	48	93	183	340	469	740	274237	0.30369	0.501368	-0.75455	-0.178318																													0.197497	0.703182	-0.761891
0.3	0.5	-0.4	50	0	0	2	15	30	64	104	211	302	578	96234	0.297953	0.503798	-0.564149	-0.16742																													0.202987	0.701004	-0.813944
0.3	0.5	-0.5	65	0	0	0	0	7	33	88	219	393	635	397176	0.297692	0.503487	-0.858833	-0.223581																													0.20395	0.70242	-0.51272
0.3	0.5	-0.6	55	0	0	0	8	38	88	135	248	436	721	264827	0.302717	0.502407	-0.81711	-0.191596																													0.201926	0.702511	-0.757573
0.3	0.5	-0.7	51	0	0	4	19	38	89	154	297	436	724	133924	0.298104	0.502148	-0.632686	-0.174437																													0.197725	0.803025	-0.576778
0.3	0.5	-0.8	54	0	0	3	14	28	71	151	226	405	696	180341	0.300765	0.502809	-0.712885	-0.183249																													0.202443	0.803641	-0.701015
0.3	0.5	-0.9	64	0	0	0	0	7	31	103	209	374	626	178696	0.298244	0.501643	-0.848375	-0.217172																													0.199966	0.802924	-0.0124836
0.3	0.6	0	58	3	11	23	46	77	138	211	321	493	741	151161	0.29633	0.602341	-0.0949485	9.84037e-19																													0.203674	0.802148	-0.696025
0.3	0.6	-0.1	52	1	3	9	20	48	74	148	293	428	700	36609	0.30369	0.603428	-0.0189526	-0.0999751																													0.198491	0.802647	-0.720385
0.3	0.6	-0.2	57	0	0	5	20	43	106	196	330	513	767	204859	0.302429	0.600474	-0.470129	-0.200009																													0.202443	0.802938	-0.740911
0.3	0.6	-0.3	66	0	0	2	8	34	75	149	300	460	680	291053	0.297541	0.603947	-0.864275	-0.252373																													0.199644	0.803482	-0.668733
0.3	0.6	-0.4	68	0	0	0	4	18	44	119	219	433	681	196007	0.300785	0.603657	-0.862402	-0.261343																													0.200111	0.802619	-0.721516
0.3	0.6	-0.5	53	0	5	14	32	69	107	197	343	478	751	144001	0.303299	0.60314	-0.760464	-0.211071																													0.199644	0.803518	-0.668598
0.3	0.6	-0.6	55	1	5	10	30	68	128	191	317	506	757	199809	0.302717	0.602799	-0.835423	-0.211857																													0.203674	0.803682	-0.690955
0.3	0.6	-0.7	49	2	7	24	50	105	160	278	379	596	778	160326	0.298369	0.603462	-0.671203	-0.19446																													0.198491	0.902698	-0.360637
0.3	0.6	-0.8	65	0	0	0	16	40	84	150	288	442	663	475490	0.300441	0.603496	-0.820133	-0.260199																													0.199546	0.902139	-0.431209
0.3	0.6	-0.9	67	0	0	0	4	19	70	126	215	408	650	342152	0.300968	0.602917	-0.872302	-0.247168																													0.199499	0.902927	-0.314927
0.3	0.7	0	70	33	57	91	147	202	279	346	452	554	762	387020	0.302734	0.702104	0.406089	4.90627e-18																													0.20395	0.903207	-0.442306
0.3	0.7	-0.1	55	10	25	37	68	125	206	277	404	576	798	229733	0.296554	0.700984	-0.248784	-0.10001																													0.197111	0.901505	-0.769998
0.3	0.7	-0.2	61	9	17	31	49	80	137	223	325	489	711	151566	0.296089	0.703749	-0.279562	-0.199962																													0.202191	0.902431	-0.790277
0.3	0.7	-0.3	66	0	2	8	28	74	129	209	360	513	710	356196	0.297541	0.703721	-0.886599	-0.285908																													0.202987	0.902329	-0.823211
0.3	0.7	-0.4	57	5	14	31	60	88	152	247	378	546	762	452039	0.300088	0.702761	-0.838108	-0.251966																													0.198491	0.903115	-0.721428
0.3	0.7	-0.5	59	0	3	13	40	82	145	238	371	547	786	220185	0.297775	0.703626	-0.836495	-0.267079																													0.20175	0.900982	-0.768964
0.3	0.7	-0.6	55	2	14	26	55	103	173	241	368	538	770	281867	0.29898	0.703023	-0.828709	-0.24314																													0.197111	0.903137	-0.769
0.3	0.7	-0.7	68	0	0	3	21	49	96	190	293	496	714	376625	0.300022	0.701996	-0.865984	-0.299058																													0.202191	0.996228	0.55946
0.3	0.7	-0.8	49	7	20	54	84	154	219	340	442	639	794	255917	0.298369	0.702756	-0.741173	-0.225409																													0.199644	0.996073	0.47189
0.3	0.7	-0.9	57	0	6	20	53	86	154	253	386	568	801	233778	0.296482	0.702522	-0.826195	-0.261395																													0.197725	0.996226	-0.239436
0.3	0.8	0	56	19	37	61	97	155	201	298	425	586	810	193649	0.297347	0.801081	-0.571408	9.22887e-18																													0.20395	0.996259	-0.564273
0.3	0.8	-0.1	67	42	63	99	139	182	263	347	447	619	781	218180	0.302242	0.803518	0.0262947	-0.0999983																													0.197377	0.996192	-0.814833
0.3	0.8	-0.2	51	15	29	44	80	116	199	270	407	523	768	294811	0.301892	0.803834	0.0136464	-0.199942																													0.202987	0.996528	-0.816281
0.3	0.8	-0.3	50	12	25	38	72	102	169	230	353	467	703	209020	0.300622	0.803286	-0.69749	-0.282291																													0.196777	0.996066	-0.79172
0.3	0.8	-0.4	54	14	33	65	117	157	237	351	435	598	809	336916	0.302099	0.803073	-0.817438	-0.292909																													0.198491	0.9962	-0.695296
0.3	0.8	-0.5	52	10	31	64	99	169	229	339	481	591	814	412348	0.299738	0.802848	-0.79835	-0.281109																													0.20395	0.996236	-0.566927
0.3	0.8	-0.6	63	5	12	23	45	114	189	282	395	542	739	347256	0.303835	0.801293	-0.874847	-0.324725																													0.20395	0.99604	-0.57299
0.3	0.8	-0.7	49	29	44	74	100	161	215	317	407	571	709	564712	0.300074	0.802332	-0.668626	-0.282466																													0.299873	0.0974517	0.732112
0.3	0.8	-0.8	57	8	22	46	84	125	198	295	429	586	785	232798	0.301165	0.801836	-0.838241	-0.300767																													0.299738	0.096042	-0.846595
0.3	0.8	-0.9	57	9	21	44	81	118	195	292	422	587	789	179397	0.298824	0.802838	-0.837155	-0.305752																													0.29898	0.0975249	-0.869311
0.3	0.9	0	49	26	40	70	95	142	184	267	337	501	654	149588	0.298369	0.900393	0.610733	-4.15192e-18																													0.296037	0.0988985	-0.88611
0.3	0.9	-0.1	60	43	67	96	133	180	237	313	416	548	738	212271	0.301961	0.903743	-0.0246616	-0.0999507																													0.302099	0.0974526	-0.772695
0.3	0.9	-0.2	52	24	35	63	88	139	183	267	377	476	726	119800	0.301738	0.903691	-0.0827066	-0.200049																													0.300765	0.0960242	-0.803577
0.3	0.9	-0.3	61	37	63	96	135	184	252	341	455	598	771	275965	0.3037	0.90347	-0.249479	-0.299947																													0.298369	0.0989163	-0.643859
0.3	0.9	-0.4	67	20	33	58	92	142	230	319	432	621	793	378802	0.303366	0.903609	-0.89269	-0.386382																													0.303366	0.0974705	-0.865279
0.3	0.9	-0.5	58	30	52	87	133	192	265	353	471	618	803	836102	0.303561	0.903764	-0.835572	-0.38647																													0.300141	0.0960071	-0.827223
0.3	0.9	-0.6	55	28	46	67	111	172	261	330	455	606	808	190989	0.29898	0.903731	-0.834076	-0.374627																													0.298369	0.0973599	-0.729207
0.3	0.9	-0.7	69	19	28	52	83	149	218	338	446	626	797	422275	0.29907	0.903759	-0.870808	-0.444394																													0.29915	0.196177	0.814322
0.3	0.9	-0.8	49	39	63	116	162	243	307	426	519	702	843	343141	0.298369	0.902429	-0.742337	-0.312552																													0.301738	0.19746	-0.775424
0.3	0.9	-0.9	56	14	34	63	111	175	230	333	460	619	814	356919	0.303873	0.902582	-0.815768	-0.335537																													0.301165	0.19611	-0.733928
0.3	1	0	62	97	154	206	267	335	419	509	611	725	845	837346	0.299703	0.996208	-0.0287456	-1.04322e-18																													0.302185	0.196177	-0.67721
0.3	1	-0.1	70	92	131	173	237	292	386	467	591	700	864	570760	0.296121	0.996006	0.194316	-0.100342																													0.300754	0.197425	-0.739402
0.3	1	-0.2	59	92	129	178	234	302	378	465	564	676	847	770751	0.298703	0.996086	0.101903	-0.200395																													0.298824	0.196161	-0.661747
0.3	1	-0.3	70	69	100	135	199	259	361	447	579	688	850	415128	0.299209	0.99622	-0.561178	-0.299724																													0.299738	0.196144	-0.648523
0.3	1	-0.4	68	86	128	167	230	296	370	487	587	734	854	605515	0.299223	0.996023	-0.242767	-0.399958																													0.302099	0.200392	-0.632432
0.3	1	-0.5	67	97	132	187	240	300	398	483	581	730	853	890256	0.301374	0.996107	-0.883096	-0.489172																													0.298369	0.196144	-0.653626
0.3	1	-0.6	66	87	135	180	233	319	395	483	620	735	860	738432	0.296037	0.996004	-0.879899	-0.569121																													0.300331	0.196043	-0.764898
0.3	1	-0.7	57	73	110	157	219	264	341	427	528	643	845	495855	0.302429	0.996131	-0.844972	-0.525065																													0.296919	0.296557	-0.666276
0.3	1	-0.8	63	85	120	164	221	310	387	476	574	682	807	697231	0.29633	0.996148	-0.878886	-0.623009																													0.298369	0.296509	-0.626266
0.3	1	-0.9	54	68	103	149	205	249	325	412	481	609	803	627991	0.296959	0.996047	-0.793032	-0.391334																													0.29898	0.296463	-0.665345
0.4	0.1	0	63	0	1	4	9	15	21	28	38	50	65	169821	0.401014	0.0974517	-0.717088	0.00945027																													0.301185	0.296606	-0.788213
0.4	0.1	-0.1	59	0	0	2	5	9	15	21	29	41	58	113303	0.397461	0.0974883	-0.796322	-0.0381529																													0.298369	0.296541	-0.6677
0.4	0.1	-0.2	54	0	0	0	3	5	11	19	27	39	56	51200	0.403716	0.0974883	-0.841739	-0.035441																													0.298369	0.297892	-0.61149
0.4	0.1	-0.3	62	0	0	1	4	7	12	18	27	38	53	180586	0.402478	0.0987912	-0.875775	-0.0407249																													0.29633	0.297909	-0.738524
0.4	0.1	-0.4	54	0	0	0	2	5	10	17	24	37	52	31169	0.403716	0.0960242	-0.845057	-0.0354015																													0.299724	0.296494	-0.8905
0.4	0.1	-0.5	65	0	0	2	6	11	17	23	32	42	53	89325	0.398782	0.096025	-0.790004	-0.0395728																													0.296091	0.297939	-0.928911
0.4	0.1	-0.6	54	0	0	0	3	5	9	17	25	38	57	55459	0.396104	0.097433	-0.856451	-0.0355404																													0.30076	0.29651	-0.753188
0.4	0.1	-0.7	79	0	0	0	1	3	8	14	24	36	52	167544	0.39793	0.0974168	-0.861104	-0.0486563																													0.300705	0.39665	-0.636042
0.4	0.1	-0.8	79	0	0	1	3	5	9	15	24	36	53	163566	0.39765	0.0974721	-0.860802	-0.0474071																													0.297572	0.396621	-0.708172
0.4	0.1	-0.9	54	0	0	1	3	6	12	21	27	40	57	98920	0.39991	0.0960777	-0.800486	-0.0353111																													0.298026	0.396636	-0.694434
0.4	0.2	0	60	2	6	10	18	28	38	50	66	87	114	99170	0.399526	0.196059	0.814163	-0.00746754																													0.299873	0.397932	-0.737396
0.4	0.2	-0.1	56	0	2	7	15	25	33	48	65	86	119	53196	0.400189	0.196161	-0.679633	-0.0361827																													0.300299	0.396605	-0.760405
0.4	0.2	-0.2	66	1	5	8	14	25	35	46	68	87	112	115721	0.401499	0.197528	-0.746701	-0.0421095																													0.299464	0.397918	-0.715322
0.4	0.2	-0.3	49	0	1	4	8	17	25	42	58	91	116	44101	0.400868	0.198959	-0.637375	-0.0327595																													0.300883	0.396621	-0.696641
0.4	0.2	-0.4	80	6	10	13	19	27	36	47	62	83	108	234063	0.402943	0.197527	-0.787698	-0.0489933																													0.302134	0.39665	-0.661445
0.4	0.2	-0.5	54	1	3	7	14	19	29	41	53	75	112	110027	0.396104	0.196211	-0.627202	-0.0347517																													0.298669	0.396636	-0.709204
0.4	0.2	-0.6	64	1	6	9	15	24	35	53	68	86	111	227059	0.396421	0.196109	-0.83316	-0.0411159																													0.296449	0.397888	-0.748145
0.4	0.2	-0.7	50	0	1	3	8	13	24	34	52	70	112	26676	0.402513	0.197511	-0.677234	-0.0328466																													0.302093	0.503598	0.491174
0.4	0.2	-0.8	55	0	1	4	10	19	31	41	56	79	113	105503	0.399877	0.19616	-0.685143	-0.0359298																													0.299517	0.502114	-0.173641
0.4	0.2	-0.9	68	1	5	10	21	29	41	56	70	92	115	139777	0.398285	0.196143	-0.87209	-0.0422329																													0.301374	0.502669	-0.530814
0.4	0.3	0	77	12	20	31	43	52	71	97	126	161	206	179338	0.403113	0.297924	0.0494284	-4.77589e-18																													0.30369	0.501368	-0.75455
0.4	0.3	-0.1	76	6	13	19	30	45	57	78	106	141	181	157264	0.403419	0.296494	-0.870836	-0.0467434																													0.297953	0.503798	-0.564149
0.4	0.3	-0.2	75	9	16	22	33	51	69	83	110	144	183	223705	0.396272	0.296495	-0.872303	-0.045668																													0.297692	0.503487	-0.858833
0.4	0.3	-0.3	79	9	15	23	34	46	62	81	107	139	178	273157	0.403253	0.296429	-0.886296	-0.0492852																													0.302717	0.502407	-0.81711
0.4	0.3	-0.4	65	3	7	15	28	40	53	72	102	131	170	88452	0.397803	0.296495	-0.88288	-0.0419945																													0.298104	0.502148	-0.632686
0.4	0.3	-0.5	77	9	14	21	33	45	62	83	109	140	180	206591	0.397478	0.296573	-0.874167	-0.0471528																													0.300765	0.502809	-0.712885
0.4	0.3	-0.6	68	6	13	20	33	43	58	82	103	138	169	174736	0.396317	0.296525	-0.863767	-0.0438499																													0.298244	0.501643	-0.848375
0.4	0.3	-0.7	54	4	9	17	26	34	51	73	91	122	179	128326	0.403716	0.297891	-0.884677	-0.0358414																													0.29633	0.602341	-0.0949485
0.4	0.3	-0.8	77	9	16	27	38	50	68	86	110	138	179	271456	0.400797	0.296526	-0.855938	-0.0473734																													0.30369	0.603428	-0.0189526
0.4	0.3	-0.9	80	8	14	21	30	42	56	72	94	123	164	227713	0.399267	0.300577	-0.884269	-0.0503043																													0.302429	0.600474	-0.470129
0.4	0.4	0	52	6	12	22	33	53	69	98	134	168	249	102040	0.397959	0.399213	0.889796	-0.00046603																													0.297541	0.603947	-0.864275
0.4	0.4	-0.1	64	10	20	32	43	58	79	115	146	182	225	143833	0.40328	0.399258	-0.821988	-0.0406252																													0.300785	0.603657	-0.862402
0.4	0.4	-0.2	49	4	7	18	27	45	63	97	126	186	242	50653	0.396674	0.396635	-0.685448	-0.0319268																													0.303299	0.60314	-0.760464
0.4	0.4	-0.3	79	17	26	40	55	72	93	120	154	198	250	211178	0.398074	0.397829	-0.830329	-0.0489082																													0.302717	0.602799	-0.835423
0.4	0.4	-0.4	64	9	19	28	40	53	70	100	130	166	228	195827	0.396421	0.396621	-0.778528	-0.0414902																													0.298369	0.603462	-0.671203
0.4	0.4	-0.5	66	5	12	20	30	51	74	95	134	166	226	64428	0.401372	0.399244	-0.799767	-0.0416826																													0.300441	0.603496	-0.820133
0.4	0.4	-0.6	67	8	14	24	35	52	78	104	133	181	229	115362	0.399918	0.396665	-0.76531	-0.0424584																													0.300968	0.602917	-0.872302
0.4	0.4	-0.7	62	8	17	27	37	50	66	87	116	160	224	118217	0.400142	0.396651	-0.754817	-0.0401913																													0.302734	0.702104	0.406089
0.4	0.4	-0.8	77	19	32	45	60	74	95	118	148	191	246	295652	0.400649	0.397932	-0.84751	-0.0471209																													0.296554	0.700984	-0.248784
0.4	0.4	-0.9	67	10	16	27	37	52	80	105	133	181	236	120807	0.398701	0.396561	-0.807573	-0.0440808																													0.296089	0.703749	-0.279562
0.4	0.5	0	63	0	4	10	26	62	96	151	231	367	597	59187	0.402158	0.503912	-0.0625575	-1.18172e-17																													0.297541	0.703721	-0.886599
0.4	0.5	-0.1	66	2	8	19	31	61	97	144	258	379	570	215233	0.403109	0.503431	0.239221	-0.0999815																													0.300088	0.702761	-0.838108
0.4	0.5	-0.2	73	0	0	1	9	24	42	81	171	302	621	161008	0.397649	0.501754	-0.295123	-0.200023																													0.297775	0.703626	-0.836495
0.4	0.5	-0.3	50	0	0	4	25	49	99	150	255	385	636	199829	0.402513	0.500022	-0.696109	-0.197503																													0.29898	0.703023	-0.828709
0.4	0.5	-0.4	76	0	0	0	0	0	9	54	153	321	608	345352	0.396612	0.502611	-0.909598	-0.26154																													0.300022	0.701996	-0.865984
0.4	0.5	-0.5	52	0	1	10	26	60	93	170	293	419	689	213779	0.397108	0.502286	-0.785845	-0.198101																													0.298369	0.702756	-0.741173
0.4	0.5	-0.6	54	0	0	8	25	41	91	168	242	413	696	270443	0.403716	0.502942	-0.865198	-0.199828																													0.296482	0.702522	-0.826195
0.4	0.5	-0.7	56	0	0	1	6	31	58	122	234	409	690	225831	0.396519	0.503109	-0.852213	-0.215213																													0.297347	0.801081	-0.571408
0.4	0.5	-0.8	58	0	0	0	2	16	48	126	246	424	688	247188	0.397734	0.501483	-0.877799	-0.205367																													0.302242	0.803518	0.0262947
0.4	0.5	-0.9	72	0	0	0	1	5	20	72	183	315	611	342967	0.403568	0.502463	-0.891799	-0.258394																													0.301892	0.803834	0.0136464
0.4	0.6	0	65	1	7	17	37	67	119	181	323	481	684	90934	0.398912	0.603698	0.224425	-1.14757e-18																													0.300622	0.803286	-0.69749
0.4	0.6	-0.1	71	12	26	40	75	111	166	231	359	488	722	215450	0.403333	0.602839	0.00816885	-0.100008																													0.302099	0.803073	-0.817438
0.4	0.6	-0.2	75	5	10	17	30	56	97	140	218	363	628	85327	0.397306	0.601926	-0.308638	-0.199986																													0.299738	0.802848	-0.79835
0.4	0.6	-0.3	53	0	2	5	27	70	112	208	350	473	748	358078	0.400438	0.599672	-0.834611	-0.232787																													0.303835	0.801293	-0.874847
0.4	0.6	-0.4	77	0	0	0	1	5	32	86	194	363	652	238932	0.399908	0.603302	-0.938715	-0.294875																													0.300074	0.802332	-0.668626
0.4	0.6	-0.5	63	0	0	1	7	42	91	165	287	449	672	441104	0.39716	0.598087	-0.871428	-0.276352																													0.301165	0.801836	-0.838241
0.4	0.6	-0.6	71	0	0	0	1	10	48	106	245	397	681	619148	0.402666	0.602173	-0.918857	-0.298891																													0.298824	0.802838	-0.837155
0.4	0.6	-0.7	77	0	0	1	4	9	35	92	213	382	664	412003	0.396829	0.603588	-0.922857	-0.302558																													0.298369	0.900393	0.610733
0.4	0.6	-0.8	70	0	0	1	6	17	55	104	224	368	651	220023	0.398804	0.601255	-0.911708	-0.280078																													0.301961	0.903743	-0.0246616
0.4	0.6	-0.9	71	0	0	0	1	6	43	104	250	412	711	387208	0.396146	0.601441	-0.911998	-0.302681																													0.301738	0.903691	-0.0827066
0.4	0.7	0	80	57	89	134	186	244	310	398	501	627	777	306275	0.402209	0.703904	0.567771	-2.59141e-17																													0.3037	0.90347	-0.249479
0.4	0.7	-0.1	50	3	7	12	23	35	80	131	252	375	675	82166	0.402513	0.703027	0.450805	-0.099999																													0.303366	0.903609	-0.89269
0.4	0.7	-0.2	75	0	3	7	26	56	103	152	257	435	695	252097	0.402807	0.702829	-0.826562	-0.199989																													0.303561	0.903764	-0.835572
0.4	0.7	-0.3	82	7	18	33	53	80	127	197	298	446	655	211661	0.398485	0.702924	-0.549873	-0.300007																													0.29898	0.903731	-0.834076
0.4	0.7	-0.4	82	0	0	0	5	21	48	112	219	404	648	305963	0.40279	0.702653	-0.944745	-0.368765																													0.29907	0.903759	-0.870808
0.4	0.7	-0.5	73	0	0	3	7	23	53	141	269	416	711	275450	0.403803	0.702361	-0.93471	-0.32468																													0.298369	0.902429	-0.742337
0.4	0.7	-0.6	82	0	0	0	4	11	33	100	218	398	651	386085	0.403646	0.70353	-0.929182	-0.380491																													0.303873	0.902582	-0.815768
0.4	0.7	-0.7	67	0	0	2	12	34	98	168	275	487	701	238462	0.39657	0.701533	-0.906066	-0.319419																													0.299703	0.996208	-0.0287456
0.4	0.7	-0.8	74	0	3	8	22	39	89	176	271	457	712	494693	0.401415	0.703624	-0.950386	-0.306781																													0.296121	0.996006	0.194316
0.4	0.7	-0.9	70	0	1	3	11	24	67	123	252	403	701	172583	0.400221	0.701857	-0.926791	-0.324615																													0.298703	0.996086	0.101903
0.4	0.8	0	76	37	61	97	152	215	269	352	453	576	768	310331	0.396162	0.803611	0.174727	-9.51311e-18																													0.299209	0.99622	-0.561178
0.4	0.8	-0.1	60	18	28	42	62	88	121	161	226	325	538	147093	0.39662	0.803782	-0.0471629	-0.0999798																													0.299223	0.996023	-0.242767
0.4	0.8	-0.2	49	11	17	30	44	81	115	185	254	445	637	88280	0.3995	0.803451	-0.261705	-0.199927																													0.301374	0.996107	-0.883096
0.4	0.8	-0.3	67	5	12	28	45	70	133	203	302	467	643	78687	0.401504	0.802917	-0.555589	-0.299963																													0.296037	0.996004	-0.879899
0.4	0.8	-0.4	75	3	6	11	20	45	99	176	310	497	748	424196	0.398708	0.799686	-0.929741	-0.392249																													0.302429	0.996131	-0.844972
0.4	0.8	-0.5	78	3	7	13	23	37	82	176	310	504	764	364448	0.398023	0.80362	-0.941936	-0.396822																													0.29633	0.996148	-0.878886
0.4	0.8	-0.6	82	5	10	20	33	49	82	159	272	443	672	286010	0.402171	0.802908	-0.942957	-0.412625																													0.296959	0.996047	-0.793032
0.4	0.8	-0.7	49	21	38	72	103	163	224	342	440	626	783	1230007	0.400868	0.80251	-0.810591	-0.286137																													0.401014	0.0974517	-0.717088
0.4	0.8	-0.8	66	4	10	22	43	95	158	237	384	531	722	582817	0.397973	0.802314	-0.914616	-0.360723																													0.397461	0.0974883	-0.796322
0.4	0.8	-0.9	49	21	37	70	101	166	221	324	420	607	779	412808	0.396674	0.803662	-0.79837	-0.290372																													0.403716	0.0974883	-0.841739
0.4	0.9	0	78	69	105	148	197	254	333	417	514	638	823	358161	0.399557	0.902351	0.262699	1.26514e-18																													0.402478	0.0987912	-0.875775
0.4	0.9	-0.1	78	60	87	123	166	216	281	360	457	590	780	344658	0.397326	0.903924	-0.0317432	-0.0999231																													0.403716	0.0960242	-0.845057
0.4	0.9	-0.2	78	55	81	110	148	186	259	325	429	594	804	491588	0.403464	0.902605	-0.0943418	-0.20004																													0.398782	0.096025	-0.790004
0.4	0.9	-0.3	83	39	58	82	112	158	215	285	385	523	718	505968	0.396354	0.903806	-0.335917	-0.300012																													0.396104	0.097433	-0.856451
0.4	0.9	-0.4	67	11	20	37	60	99	185	273	376	549	718	330568	0.402986	0.899766	-0.926336	-0.396553																													0.39793	0.0974168	-0.861104
0.4	0.9	-0.5	81	21	35	49	70	97	150	229	357	519	734	408315	0.400117	0.903101	-0.930893	-0.482286																													0.39765	0.0974721	-0.860802
0.4	0.9	-0.6	79	21	37	59	84	116	181	273	406	576	790	416899	0.397994	0.902498	-0.937579	-0.484247																													0.39991	0.0960777	-0.800486
0.4	0.9	-0.7	66	16	32	49	75	137	200	280	422	558	741	356579	0.403242	0.903663	-0.920779	-0.455537																													0.399526	0.196059	0.814163
0.4	0.9	-0.8	56	10	23	44	76	125	166	260	377	536	777	140718	0.398902	0.90293	-0.873879	-0.349356																													0.400189	0.196161	-0.679633
0.4	0.9	-0.9	56	18	36	58	94	150	197	291	404	551	750	270040	0.403859	0.903893	-0.882317	-0.374312																													0.401499	0.197528	-0.746701
0.4	1	0	57	47	73	111	161	201	273	373	482	640	840	298686	0.403684	0.996121	-0.087028	2.50747e-18																													0.400868	0.198959	-0.637375
0.4	1	-0.1	71	76	115	154	210	260	345	421	541	645	802	560230	0.402832	0.996087	-0.0198041	-0.0996553																													0.402943	0.197527	-0.787698
0.4	1	-0.2	77	89	122	163	220	266	349	451	573	711	867	705427	0.399713	0.996344	-0.187708	-0.200296																													0.396104	0.196211	-0.627202
0.4	1	-0.3	60	70	96	134	178	232	296	368	452	568	733	686933	0.40227	0.99603	0.754004	-0.302804																													0.396421	0.196109	-0.83316
0.4	1	-0.4	74	77	108	145	192	233	315	420	509	644	799	938933	0.400218	0.996293	-0.090515	-0.399952																													0.402513	0.197511	-0.677234
0.4	1	-0.5	76	64	97	138	193	271	334	435	557	703	863	771817	0.402378	0.996165	-0.676569	-0.50019																													0.399877	0.19616	-0.685143
0.4	1	-0.6	54	38	67	107	158	201	278	373	455	622	838	422881	0.397439	0.996033	-0.864724	-0.563015																													0.398285	0.196143	-0.87209
0.4	1	-0.7	74	68	97	133	178	227	310	413	503	644	812	915769	0.397037	0.996109	-0.936647	-0.480065																													0.403113	0.297924	0.0494284
0.4	1	-0.8	80	74	103	137	178	236	308	398	512	651	812	658419	0.398183	0.996015	-0.945914	-0.449025																													0.403419	0.296494	-0.870836
0.4	1	-0.9	52	41	67	108	141	200	248	328	425	519	701	348047	0.397959	0.996118	-0.847337	-0.475174																													0.396272	0.296495	-0.872303
0.5	0.1	0	98	0	0	1	4	8	13	20	28	42	64	154430	0.497664	0.096025	-0.495084	2.04326e-18																													0.403253	0.296429	-0.886296
0.5	0.1	-0.1	89	0	0	0	1	5	8	15	21	34	47	453441	0.502503	0.0974525	-0.871033	-0.0594029																													0.397803	0.296495	-0.88288
0.5	0.1	-0.2	62	0	0	0	2	4	8	15	23	34	50	106782	0.501991	0.0960233	-0.778396	-0.045925																													0.397478	0.296573	-0.874167
0.5	0.1	-0.3	78	0	0	1	3	6	10	16	24	36	53	346926	0.500361	0.0960242	-0.811209	-0.0531089																													0.396317	0.296525	-0.863767
0.5	0.1	-0.4	64	0	0	0	1	4	8	18	25	35	51	91494	0.497262	0.0974339	-0.780778	-0.0478587																													0.403716	0.297891	-0.884677
0.5	0.1	-0.5	65	0	0	0	1	4	7	12	22	34	50	107672	0.503743	0.0974152	-0.819349	-0.0482695																													0.400797	0.296526	-0.855938
0.5	0.1	-0.6	70	0	0	1	4	7	12	16	26	36	53	294209	0.50273	0.0960054	-0.774205	-0.0498798																													0.399267	0.300577	-0.884269
0.5	0.1	-0.7	73	0	0	0	3	6	10	17	26	35	51	181194	0.500384	0.0975249	-0.838972	-0.0507487																													0.397959	0.399213	0.889796
0.5	0.1	-0.8	59	0	0	0	0	2	6	12	21	33	53	33372	0.498995	0.0974687	-0.796662	-0.0448293																													0.40328	0.399258	-0.821988
0.5	0.1	-0.9	95	0	0	1	4	7	11	15	20	30	49	424922	0.498186	0.098844	-0.873153	-0.062343																													0.396674	0.396635	-0.685448
0.5	0.2	0	61	0	1	5	11	19	29	40	59	81	115	52962	0.503436	0.19611	0.773169	-0.0099911																													0.398074	0.397829	-0.830329
0.5	0.2	-0.1	89	2	5	11	16	26	36	50	62	84	109	267009	0.499521	0.198994	-0.935952	-0.0571919																													0.396421	0.396621	-0.778528
0.5	0.2	-0.2	83	1	5	9	18	29	38	52	68	86	108	361619	0.503129	0.197595	-0.829878	-0.0550715																													0.401372	0.399244	-0.799767
0.5	0.2	-0.3	98	4	8	12	17	24	31	40	52	74	108	394494	0.501797	0.197561	-0.851227	-0.0635296																													0.399918	0.396665	-0.76531
0.5	0.2	-0.4	77	1	4	8	13	18	26	39	58	82	112	106361	0.49998	0.197493	-0.929902	-0.0552663																													0.400142	0.396651	-0.754817
0.5	0.2	-0.5	84	1	4	10	14	21	28	38	51	70	94	210173	0.502144	0.197594	-0.866658	-0.0570141																													0.400649	0.397932	-0.84751
0.5	0.2	-0.6	81	1	4	8	15	23	35	50	67	85	110	285433	0.499521	0.198925	-0.85531	-0.0525568																													0.398701	0.396561	-0.807573
0.5	0.2	-0.7	88	1	4	8	15	21	30	45	60	83	110	220092	0.500369	0.196058	-0.920016	-0.0595555																													0.402158	0.503912	-0.0625575
0.5	0.2	-0.8	79	1	4	8	15	23	31	42	59	80	110	284919	0.499446	0.197595	-0.808278	-0.0536875																													0.403109	0.503431	0.239221
0.5	0.2	-0.9	83	1	2	5	9	16	23	31	47	68	96	133053	0.496427	0.196059	-0.908643	-0.0565251																													0.397649	0.501754	-0.295123
0.5	0.3	0	75	8	15	22	33	46	63	80	108	142	205	179387	0.500765	0.296463	0.553011	0																													0.402513	0.500022	-0.696109
0.5	0.3	-0.1	89	11	16	24	33	47	59	77	94	126	163	285578	0.502892	0.296605	-0.856833	-0.0604063																													0.396612	0.502611	-0.909598
0.5	0.3	-0.2	64	5	11	17	25	36	49	75	97	124	165	141867	0.501774	0.296541	-0.80762	-0.0462931																													0.397108	0.502286	-0.785845
0.5	0.3	-0.3	74	6	10	17	27	36	50	68	87	118	165	150836	0.499014	0.297892	-0.790812	-0.0520674																													0.403716	0.502942	-0.865198
0.5	0.3	-0.4	90	12	20	28	42	51	65	81	104	128	171	304405	0.497172	0.29659	-0.875925	-0.0573526																													0.396519	0.503109	-0.852213
0.5	0.3	-0.5	83	10	16	22	28	41	55	74	97	129	169	166576	0.500888	0.296494	-0.860033	-0.0600869																													0.397734	0.501483	-0.877799
0.5	0.3	-0.6	62	4	10	15	26	38	54	72	93	123	167	142754	0.501991	0.296558	-0.826002	-0.0460946																													0.403568	0.502463	-0.891799
0.5	0.3	-0.7	56	0	1	5	12	24	35	56	81	111	162	37665	0.500786	0.296525	-0.905447	-0.0427279																													0.398912	0.603698	0.224425
0.5	0.3	-0.8	94	9	14	21	31	40	54	68	83	116	166	405423	0.503284	0.296541	-0.880225	-0.0618238																													0.403333	0.602839	0.00816885
0.5	0.3	-0.9	78	8	15	23	32	43	57	73	95	127	172	267899	0.497556	0.296605	-0.832015	-0.0534126																													0.397306	0.601926	-0.308638
0.5	0.4	0	64	9	19	30	44	63	85	123	160	206	281	147489	0.498138	0.397947	-0.739574	0.00971713																													0.400438	0.599672	-0.834611
0.5	0.4	-0.1	81	12	20	29	41	56	75	98	131	171	219	296080	0.499793	0.396607	-0.863857	-0.0550053																													0.399908	0.603302	-0.938715
0.5	0.4	-0.2	73	8	15	22	35	54	67	94	133	168	231	152138	0.501822	0.397918	-0.878867	-0.0508754																													0.39716	0.598087	-0.871428
0.5	0.4	-0.3	67	4	9	17	28	44	74	102	132	181	228	151054	0.496304	0.396576	-0.7878	-0.0495058																													0.402666	0.602173	-0.918857
0.5	0.4	-0.4	95	19	29	38	51	67	85	103	132	176	233	344945	0.500682	0.396636	-0.863308	-0.0619322																													0.396829	0.603588	-0.922857
0.5	0.4	-0.5	73	7	15	21	33	49	64	89	124	158	222	168780	0.499214	0.396636	-0.818272	-0.0529716																													0.398804	0.601255	-0.911708
0.5	0.4	-0.6	65	6	12	19	35	49	66	87	126	164	226	206804	0.499052	0.399184	-0.874841	-0.0472683																													0.396146	0.601441	-0.911998
0.5	0.4	-0.7	97	15	24	35	49	63	83	106	135	178	235	418287	0.500109	0.397858	-0.921882	-0.0639361																													0.402209	0.703904	0.567771
0.5	0.4	-0.8	78	9	16	25	38	53	70	94	128	173	231	308866	0.498239	0.39647	-0.907926	-0.056368																													0.402513	0.703027	0.450805
0.5	0.4	-0.9	84	8	16	27	41	60	81	112	142	180	227	339058	0.502204	0.397962	-0.898745	-0.0574121																													0.402807	0.702829	-0.826562
0.5	0.5	0	85	22	38	60	93	125	170	228	321	419	575	385355	0.499876	0.503668	0.360031	1.53671e-17																													0.398485	0.702924	-0.549873
0.5	0.5	-0.1	74	0	4	18	45	74	130	214	297	439	688	674573	0.496023	0.50023	0.0716929	-0.100012																													0.40279	0.702653	-0.944745
0.5	0.5	-0.2	90	1	3	7	16	27	52	84	146	253	519	258782	0.503327	0.502496	-0.420142	-0.200032																													0.403803	0.702361	-0.93471
0.5	0.5	-0.3	77	0	0	0	1	6	18	41	133	323	634	532007	0.503373	0.503597	-0.912577	-0.2946																													0.403646	0.70353	-0.929182
0.5	0.5	-0.4	74	0	0	0	0	2	11	52	133	316	629	322437	0.496107	0.50165	-0.883264	-0.305242																													0.39657	0.701533	-0.906066
0.5	0.5	-0.5	60	0	0	0	2	10	32	79	173	332	583	304489	0.499376	0.502505	-0.876824	-0.239791																													0.401415	0.703624	-0.950386
0.5	0.5	-0.6	77	0	0	0	2	4	13	44	125	317	645	251325	0.499768	0.503468	-0.914147	-0.292665																													0.400221	0.701857	-0.926791
0.5	0.5	-0.7	95	0	0	0	0	1	8	19	62	222	542	481714	0.500164	0.503227	-0.938405	-0.343875																													0.396162	0.803611	0.174727
0.5	0.5	-0.8	91	0	0	0	0	0	4	14	62	191	553	348136	0.503914	0.502551	-0.93915	-0.322807																													0.39662	0.803782	-0.0471629
0.5	0.5	-0.9	82	0	0	0	1	3	15	36	113	275	530	268750	0.499902	0.503462	-0.921239	-0.303366																													0.3995	0.803451	-0.261705
0.5	0.6	0	65	21	36	57	101	148	207	278	400	506	673	261406	0.501352	0.602484	0.302457	-2.57739e-17																													0.401504	0.802917	-0.555589
0.5	0.6	-0.1	91	25	46	72	129	174	244	312	417	506	693	412832	0.497632	0.599786	0.1297	-0.100038																													0.398708	0.799686	-0.929741
0.5	0.6	-0.2	90	7	17	27	47	72	120	170	265	382	628	706603	0.503152	0.603673	-0.241139	-0.200038																													0.398023	0.80362	-0.941936
0.5	0.6	-0.3	58	0	0	1	7	25	75	146	280	480	744	260380	0.498839	0.603177	-0.88267	-0.276586																													0.402171	0.802908	-0.942957
0.5	0.6	-0.4	92	0	0	0	5	17	38	71	137	263	564	687275	0.50334	0.600731	-0.956144	-0.36334																													0.400868	0.80251	-0.810591
0.5	0.6	-0.5	66	0	1	5	14	30	55	104	238	388	611	226746	0.50124	0.603958	-0.891244	-0.278181																													0.397973	0.802314	-0.914616
0.5	0.6	-0.6	96	0	0	0	3	11	19	42	110	269	578	680364	0.503644	0.602138	-0.955915	-0.377093																													0.396674	0.803662	-0.79837
0.5	0.6	-0.7	89	0	0	3	12	33	54	103	154	336	576	460919	0.50237	0.60297	-0.959001	-0.32941																													0.399557	0.902351	0.262699
0.5	0.6	-0.8	55	0	0	1	10	38	79	132	230	389	641	96907	0.497046	0.603038	-0.877027	-0.252706																													0.397326	0.903924	-0.0317432
0.5	0.6	-0.9	81	0	0	1	5	13	24	57	136	298	561	563254	0.499403	0.601552	-0.953314	-0.340255																													0.403464	0.902605	-0.0943418
0.5	0.7	0	93	19	35	49	79	119	151	207	320	443	676	469358	0.501228	0.701654	-0.0220555	-9.18103e-05																													0.396354	0.903806	-0.335917
0.5	0.7	-0.1	101	31	51	76	104	134	184	236	327	450	636	271722	0.497192	0.701982	-0.0573094	-0.0999742																													0.402986	0.899766	-0.926336
0.5	0.7	-0.2	69	0	2	10	25	58	104	201	305	513	712	177716	0.500327	0.702532	-0.597572	-0.199977																													0.400117	0.903101	-0.930893
0.5	0.7	-0.3	65	4	10	19	42	73	116	178	306	465	690	312905	0.502633	0.701987	-0.803053	-0.299917																													0.397994	0.902498	-0.937579
0.5	0.7	-0.4	81	0	1	4	11	22	43	88	178	331	557	290020	0.497836	0.703673	-0.958178	-0.385539																													0.403242	0.903663	-0.920779
0.5	0.7	-0.5	80	0	0	2	9	20	40	91	195	351	604	149526	0.496738	0.703901	-0.958846	-0.376402																													0.398902	0.90293	-0.873879
0.5	0.7	-0.6	98	0	2	6	13	25	41	77	147	330	618	796584	0.501536	0.701177	-0.968084	-0.422601																													0.403859	0.903893	-0.882317
0.5	0.7	-0.7	83	0	1	4	12	26	49	98	200	375	625	519699	0.500901	0.702041	-0.958158	-0.398696																													0.403684	0.996121	-0.087028
0.5	0.7	-0.8	53	1	10	21	53	100	144	241	382	499	739	249148	0.499901	0.703582	-0.875966	-0.280282																													0.402832	0.996087	-0.0198041
0.5	0.7	-0.9	76	0	2	7	15	31	49	106	214	393	673	276012	0.50359	0.702767	-0.954415	-0.361566																													0.399713	0.996344	-0.187708
0.5	0.8	0	69	4	8	15	25	47	82	155	240	426	663	23494	0.498811	0.803472	-0.655633	-3.13296e-17																													0.40227	0.99603	0.754004
0.5	0.8	-0.1	88	39	66	87	126	178	239	332	415	561	729	251769	0.497912	0.803397	0.141956	-0.0999564																													0.400218	0.996293	-0.090515
0.5	0.8	-0.2	89	18	30	46	73	122	179	274	379	549	725	527343	0.50048	0.803645	-0.507615	-0.199948																													0.402378	0.996165	-0.676569
0.5	0.8	-0.3	84	14	28	44	67	98	132	203	303	457	678	225077	0.50024	0.80357	-0.609333	-0.299971																													0.397439	0.996033	-0.864724
0.5	0.8	-0.4	95	8	12	21	39	63	102	149	231	400	678	233751	0.497523	0.803074	-0.786727	-0.399991																													0.397037	0.996109	-0.936647
0.5	0.8	-0.5	96	2	5	15	29	50	77	121	199	379	661	474662	0.502747	0.803874	-0.972376	-0.466465																													0.398183	0.996015	-0.945914
0.5	0.8	-0.6	88	4	11	20	37	58	82	130	226	414	646	411544	0.499491	0.800424	-0.967644	-0.450126																													0.397959	0.996118	-0.847337
0.5	0.8	-0.7	98	4	9	16	28	47	74	131	229	409	688	718709	0.498888	0.803524	-0.96797	-0.482494																													0.497664	0.096025	-0.495084
0.5	0.8	-0.8	57	11	19	31	46	68	113	190	300	444	691	126609	0.501133	0.803854	-0.908259	-0.338306																													0.502503	0.0974525	-0.871033
0.5	0.8	-0.9	64	7	15	27	49	76	120	223	344	499	694	298741	0.500908	0.801441	-0.922662	-0.414445																													0.501991	0.0960233	-0.778396
0.5	0.9	0	89	59	78	112	147	190	247	340	432	567	734	254717	0.499265	0.902929	-0.119394	-9.65347e-18																													0.500361	0.0960242	-0.811209
0.5	0.9	-0.1	88	32	53	73	105	134	182	252	334	518	727	191772	0.498452	0.903472	-0.721887	-0.0999486																													0.497262	0.0974339	-0.780778
0.5	0.9	-0.2	84	44	62	84	112	151	197	272	351	474	650	431060	0.500376	0.902632	-0.174217	-0.199973																													0.503743	0.0974152	-0.819349
0.5	0.9	-0.3	94	28	47	74	107	146	208	286	377	525	746	342888	0.499326	0.903552	-0.602394	-0.3																													0.50273	0.0960054	-0.774205
0.5	0.9	-0.4	79	20	36	57	79	118	169	234	345	502	724	380906	0.501694	0.901004	-0.650402	-0.40005																													0.500384	0.0975249	-0.838972
0.5	0.9	-0.5	75	20	31	44	66	96	136	185	300	475	730	180493	0.503001	0.903592	-0.954519	-0.474545																													0.498995	0.0974687	-0.796662
0.5	0.9	-0.6	73	16	25	35	51	72	108	178	286	400	638	120588	0.498383	0.902495	-0.946777	-0.459397																													0.498186	0.098844	-0.873153
0.5	0.9	-0.7	92	11	25	39	58	89	123	193	320	476	731	412496	0.503284	0.903859	-0.97291	-0.50394																													0.503436	0.19611	0.773169
0.5	0.9	-0.8	56	13	22	43	79	138	189	286	408	558	761	281565	0.500663	0.902627	-0.889552	-0.42559																													0.499521	0.198994	-0.935952
0.5	0.9	-0.9	91	34	54	76	110	147	190	241	330	485	734	513909	0.498406	0.903975	-0.974342	-0.486424																													0.503129	0.197595	-0.829878
0.5	1	0	66	41	66	90	123	189	254	328	443	554	707	242999	0.502494	0.996016	0.0439184	-1.37223e-17																													0.501797	0.197561	-0.851227
0.5	1	-0.1	63	48	66	91	129	192	254	324	408	522	709	275297	0.501866	0.99606	0.0436539	-0.100211																													0.49998	0.197493	-0.929902
0.5	1	-0.2	94	78	105	136	179	219	280	363	451	595	777	585990	0.496662	0.99601	-0.321137	-0.200121																													0.502144	0.197594	-0.866658
0.5	1	-0.3	86	72	108	141	176	231	296	356	473	599	756	462482	0.502187	0.99624	-0.676618	-0.299699																													0.499521	0.198925	-0.85531
0.5	1	-0.4	60	39	58	85	123	174	236	311	421	548	739	259101	0.502064	0.996322	-0.906127	-0.384835																													0.500369	0.196058	-0.920016
0.5	1	-0.5	90	75	109	142	191	251	320	384	509	632	821	640096	0.496117	0.99609	-0.585167	-0.499792																													0.499446	0.197595	-0.808278
0.5	1	-0.6	85	68	92	119	176	234	306	385	521	654	814	485489	0.498338	0.996337	-0.966199	-0.476553																													0.496427	0.196059	-0.908643
0.5	1	-0.7	79	66	94	128	185	252	339	442	562	700	860	801432	0.501484	0.996001	-0.959275	-0.560825																													0.500765	0.296463	0.553011
0.5	1	-0.8	66	38	60	82	111	176	241	315	433	562	761	234269	0.496598	0.996253	-0.932273	-0.617739																													0.502892	0.296605	-0.856833
0.5	1	-0.9	61	26	40	59	90	137	195	266	367	519	722	253192	0.500336	0.996044	-0.915663	-0.56654																													0.501774	0.296541	-0.80762
0.6	0.1	-0.1	93	0	0	0	1	6	10	16	26	35	52	509286	0.601663	0.0975053	-0.872182	-0.0692328																													0.499014	0.297892	-0.790812
0.6	0.1	-0.2	114	0	0	0	1	4	9	17	24	36	50	639637	0.596278	0.0974526	-0.92356	-0.0765501																													0.497172	0.29659	-0.875925
0.6	0.1	-0.3	108	0	0	0	2	7	11	17	25	36	48	746581	0.599079	0.0975427	-0.837668	-0.0725519																													0.500888	0.296494	-0.860033
0.6	0.1	-0.4	115	0	0	3	6	9	12	14	22	31	47	1297863	0.602099	0.0989707	-0.876533	-0.0785247																													0.501991	0.296558	-0.826002
0.6	0.1	-0.5	90	0	0	0	0	2	7	12	19	28	45	258415	0.601677	0.100363	-0.95383	-0.0681327																													0.500786	0.296525	-0.905447
0.6	0.1	-0.6	126	0	0	1	3	5	8	12	21	31	44	806648	0.603719	0.0989171	-0.919565	-0.0835204																													0.503284	0.296541	-0.880225
0.6	0.1	-0.7	98	0	0	0	3	7	11	16	22	31	48	504225	0.603229	0.0974322	-0.889231	-0.0700245																													0.497556	0.296605	-0.832015
0.6	0.1	-0.8	109	0	0	2	4	8	12	18	23	34	48	664174	0.596276	0.0973802	-0.915472	-0.0748957																													0.498138	0.397947	-0.739574
0.6	0.1	-0.9	81	0	0	0	2	5	9	15	24	36	49	528320	0.602828	0.0960429	-0.926561	-0.0623245																													0.499793	0.396607	-0.863857
0.6	0.2	0	116	3	6	12	20	30	39	49	62	89	133	551758	0.603966	0.196109	-0.791601	0.00341953																													0.501822	0.397918	-0.878867
0.6	0.2	-0.1	116	1	4	8	13	18	23	30	43	65	100	548749	0.602428	0.196043	-0.884693	-0.0803307																													0.496304	0.396576	-0.7878
0.6	0.2	-0.2	65	0	0	2	8	14	23	31	50	71	106	111031	0.603478	0.196041	-0.955424	-0.0567968																													0.500682	0.396636	-0.863308
0.6	0.2	-0.3	82	0	4	9	16	27	37	51	67	85	106	377631	0.597383	0.19616	-0.846276	-0.0637595																													0.499214	0.396636	-0.818272
0.6	0.2	-0.4	96	1	5	10	16	24	33	46	60	80	108	550779	0.599554	0.196077	-0.88677	-0.0701706																													0.499052	0.399184	-0.874841
0.6	0.2	-0.5	113	3	8	14	20	28	34	45	60	75	101	737696	0.596407	0.196161	-0.811063	-0.0765269																													0.500109	0.397858	-0.921882
0.6	0.2	-0.6	106	3	9	16	22	34	44	54	66	80	105	986453	0.602055	0.196077	-0.899175	-0.0721409																													0.498239	0.39647	-0.907926
0.6	0.2	-0.7	69	0	2	6	9	15	21	36	51	76	100	106037	0.602882	0.197578	-0.924961	-0.0582665																													0.502204	0.397962	-0.898745
0.6	0.2	-0.8	92	0	3	7	13	21	28	38	51	66	98	223390	0.602919	0.197578	-0.835946	-0.0677765																													0.499876	0.503668	0.360031
0.6	0.2	-0.9	100	1	4	10	16	22	32	46	61	77	98	201226	0.603066	0.19611	-0.90193	-0.0710635																													0.496023	0.50023	0.0716929
0.6	0.3	0	103	12	21	33	46	64	82	102	126	156	196	431016	0.602501	0.296542	0.553567	6.41567e-18																													0.503327	0.502496	-0.420142
0.6	0.3	-0.1	100	6	13	21	29	40	54	75	101	132	166	490894	0.596417	0.29786	-0.936528	-0.0714888																													0.503373	0.503597	-0.912577
0.6	0.3	-0.2	104	12	21	29	38	50	62	78	98	120	160	606084	0.602026	0.297924	-0.892058	-0.0712365																													0.496107	0.50165	-0.883264
0.6	0.3	-0.3	113	12	19	25	37	51	62	80	103	124	165	691135	0.60296	0.296556	-0.879275	-0.0786862																													0.499376	0.502505	-0.876824
0.6	0.3	-0.4	105	10	16	25	34	44	58	75	99	121	158	568874	0.60087	0.296606	-0.865172	-0.070358																													0.499768	0.503468	-0.914147
0.6	0.3	-0.5	69	3	7	15	22	36	48	68	84	125	165	242734	0.60089	0.296637	-0.694428	-0.0548737																													0.500164	0.503227	-0.938405
0.6	0.3	-0.6	109	6	12	22	32	47	63	83	102	126	164	1967581	0.603952	0.297812	-0.937455	-0.0756505																													0.503914	0.502551	-0.93915
0.6	0.3	-0.7	90	4	10	17	28	40	54	67	87	115	160	568325	0.598768	0.296574	-0.898888	-0.0667661																													0.499902	0.503462	-0.921239
0.6	0.3	-0.8	77	4	9	14	24	32	48	68	87	119	162	326384	0.603591	0.296558	-0.851558	-0.0598275																													0.501352	0.602484	0.302457
0.6	0.3	-0.9	103	5	9	15	23	35	55	70	91	126	160	594332	0.603939	0.296557	-0.907427	-0.0703521																													0.497632	0.599786	0.1297
0.6	0.4	0	108	23	37	49	65	84	109	137	163	207	265	650025	0.602393	0.396546	0.88608	-0.00192456																													0.503152	0.603673	-0.241139
0.6	0.4	-0.1	97	13	20	31	43	54	71	96	121	158	214	463682	0.601821	0.396636	-0.859605	-0.0722217																													0.498839	0.603177	-0.88267
0.6	0.4	-0.2	87	8	13	22	35	48	70	90	115	159	209	438463	0.599825	0.399259	-0.791891	-0.0728372																													0.50334	0.600731	-0.956144
0.6	0.4	-0.3	82	8	17	29	42	59	77	98	122	160	208	371847	0.597467	0.397992	-0.800251	-0.0628359																													0.50124	0.603958	-0.891244
0.6	0.4	-0.4	84	8	18	30	44	61	81	111	141	180	227	474402	0.602891	0.396636	-0.834676	-0.06122																													0.503644	0.602138	-0.955915
0.6	0.4	-0.5	118	17	24	35	47	65	82	102	130	165	222	489285	0.596604	0.397903	-0.911854	-0.0805424																													0.50237	0.60297	-0.959001
0.6	0.4	-0.6	87	8	14	26	35	47	72	96	126	177	232	248674	0.60215	0.397932	-0.826501	-0.0675009																													0.497046	0.603038	-0.877027
0.6	0.4	-0.7	111	12	20	32	49	65	86	107	132	165	224	551476	0.597549	0.400569	-0.893904	-0.0761458																													0.499403	0.601552	-0.953314
0.6	0.4	-0.8	84	9	17	25	37	49	64	85	109	144	199	374797	0.599844	0.396605	-0.846315	-0.0662022																													0.501228	0.701654	-0.0220555
0.6	0.4	-0.9	111	18	29	37	51	64	84	108	133	159	220	709444	0.603554	0.396605	-0.910753	-0.0778309																													0.497192	0.701982	-0.0573094
0.6	0.5	0	88	2	9	28	59	92	131	198	294	464	652	365119	0.600845	0.502299	0.391911	-1.92198e-17																													0.500327	0.702532	-0.597572
0.6	0.5	-0.1	109	13	24	49	70	101	142	229	323	442	570	509682	0.603382	0.502417	-0.0016613	-0.10003																													0.502633	0.701987	-0.803053
0.6	0.5	-0.2	95	0	3	10	24	48	78	124	226	356	607	338202	0.599672	0.500446	-0.285168	-0.20002																													0.497836	0.703673	-0.958178
0.6	0.5	-0.3	90	0	0	0	3	9	24	44	108	201	444	294432	0.600046	0.503192	-0.821697	-0.300004																													0.496738	0.703901	-0.958846
0.6	0.5	-0.4	101	0	0	0	0	1	8	28	77	176	446	496861	0.598074	0.50195	-0.958711	-0.364346																													0.501536	0.701177	-0.968084
0.6	0.5	-0.5	98	0	0	0	2	11	29	58	107	198	413	902738	0.603495	0.502819	-0.927458	-0.342012																													0.500901	0.702041	-0.958158
0.6	0.5	-0.6	103	0	0	0	0	2	7	31	70	160	408	842978	0.602134	0.502532	-0.961573	-0.383572																													0.499901	0.703582	-0.875966
0.6	0.5	-0.7	87	0	0	0	0	3	13	33	68	187	399	165474	0.598516	0.502167	-0.92892	-0.323875																													0.50359	0.702767	-0.954415
0.6	0.5	-0.8	94	0	0	0	3	8	25	59	105	196	463	1059147	0.598352	0.499496	-0.946993	-0.328992																													0.498811	0.803472	-0.655633
0.6	0.5	-0.9	122	0	0	0	0	1	5	14	32	102	366	631434	0.600887	0.501394	-0.962059	-0.441159																													0.497912	0.803397	0.141956
0.6	0.6	0	105	27	47	75	124	178	253	336	444	578	738	550827	0.600544	0.603453	0.0922769	-8.07625e-05																													0.50048	0.803645	-0.507615
0.6	0.6	-0.1	114	15	30	49	69	93	132	195	285	422	636	591094	0.597073	0.60289	0.0809331	-0.099999																													0.50024	0.80357	-0.609333
0.6	0.6	-0.2	88	7	19	32	57	89	135	213	292	432	598	397961	0.598797	0.603056	-0.219533	-0.200003																													0.497523	0.803074	-0.786727
0.6	0.6	-0.3	98	0	1	4	10	23	43	89	151	265	489	359715	0.59654	0.599595	-0.691464	-0.299964																													0.502747	0.803874	-0.972376
0.6	0.6	-0.4	117	0	0	1	8	16	41	76	133	216	533	436074	0.602906	0.601352	-0.828051	-0.400013																													0.499491	0.800424	-0.967644
0.6	0.6	-0.5	85	0	0	2	8	18	35	71	132	227	428	775551	0.603342	0.602921	-0.924892	-0.324997																													0.498888	0.803524	-0.96797
0.6	0.6	-0.6	111	0	0	0	3	11	24	38	82	202	524	420847	0.59956	0.601613	-0.964388	-0.442284																													0.501133	0.803854	-0.908259
0.6	0.6	-0.7	103	0	0	3	9	19	36	64	109	197	486	1019878	0.601477	0.603882	-0.97513	-0.388084																													0.500908	0.801441	-0.922662
0.6	0.6	-0.8	99	0	0	1	10	24	53	97	171	297	568	1009525	0.598528	0.602933	-0.95874	-0.387368																													0.499265	0.902929	-0.119394
0.6	0.6	-0.9	81	0	0	3	11	23	48	92	174	311	575	487377	0.601016	0.602927	-0.913976	-0.320707																													0.498452	0.903472	-0.721887
0.6	0.7	0	106	14	36	63	95	161	227	313	435	565	736	647966	0.59869	0.703026	-0.0825886	8.3789e-19																													0.500376	0.902632	-0.174217
0.6	0.7	-0.1	77	4	10	19	33	47	74	111	170	291	511	142127	0.602409	0.701903	-0.627251	-0.0999868																													0.499326	0.903552	-0.602394
0.6	0.7	-0.2	112	27	44	67	90	121	149	208	284	382	586	512972	0.599913	0.70166	-0.174477	-0.199997																													0.501694	0.901004	-0.650402
0.6	0.7	-0.3	111	11	25	39	67	101	155	219	334	463	688	946643	0.597032	0.703732	-0.406663	-0.300039																													0.503001	0.903592	-0.954519
0.6	0.7	-0.4	85	0	2	5	11	22	48	89	177	314	535	494202	0.5978	0.703556	-0.953815	-0.366739																													0.498383	0.902495	-0.946777
0.6	0.7	-0.5	95	0	1	2	7	23	49	84	137	280	563	611376	0.596394	0.702324	-0.977916	-0.403431																													0.503284	0.903859	-0.97291
0.6	0.7	-0.6	114	1	5	13	27	43	68	107	155	246	560	1652864	0.599283	0.703022	-0.983552	-0.454606																													0.500663	0.902627	-0.889552
0.6	0.7	-0.7	125	0	1	4	10	18	42	71	125	214	488	469001	0.60019	0.702875	-0.986943	-0.520043																													0.498406	0.903975	-0.974342
0.6	0.7	-0.8	105	1	3	6	15	29	54	93	184	315	559	588432	0.598021	0.702891	-0.975371	-0.414096																													0.502494	0.996016	0.0439184
0.6	0.7	-0.9	80	0	2	6	14	25	46	76	144	255	461	105056	0.59857	0.703429	-0.946099	-0.359772																													0.501866	0.99606	0.0436539
0.6	0.8	0	116	29	48	69	100	149	196	273	376	514	703	275733	0.598884	0.803629	-0.31442	-1.55973e-18																													0.496662	0.99601	-0.321137
0.6	0.8	-0.1	105	47	67	91	128	169	217	284	384	485	674	449888	0.597845	0.800439	-0.0132239	-0.0999659																													0.502187	0.99624	-0.676618
0.6	0.8	-0.2	87	22	34	54	74	96	150	210	285	453	663	416309	0.602579	0.803667	-0.571467	-0.200028																													0.502064	0.996322	-0.906127
0.6	0.8	-0.3	116	13	21	37	63	94	132	202	295	421	628	748510	0.597106	0.801984	-0.675433	-0.300043																													0.496117	0.99609	-0.585167
0.6	0.8	-0.4	56	2	5	12	25	46	72	138	259	422	671	224059	0.603788	0.80243	-0.914897	-0.391002																													0.498338	0.996337	-0.966199
0.6	0.8	-0.5	116	4	9	20	37	65	109	169	260	384	599	782995	0.596522	0.800863	-0.935895	-0.500032																													0.501484	0.996001	-0.959275
0.6	0.8	-0.6	104	8	16	26	44	66	97	148	232	314	561	936496	0.601817	0.802053	-0.982941	-0.48111																													0.496598	0.996253	-0.932273
0.6	0.8	-0.7	129	6	11	20	31	51	74	117	160	299	569	1211169	0.600885	0.803344	-0.983374	-0.598948																													0.500336	0.996044	-0.915663
0.6	0.8	-0.8	56	4	10	19	40	72	106	186	301	472	729	251326	0.597966	0.802725	-0.90646	-0.411498																													0.601353	0.0975062	0.787359
0.6	0.8	-0.9	108	8	16	31	57	84	118	183	257	374	607	1330305	0.602094	0.803087	-0.982986	-0.484685																													0.601663	0.0975053	-0.872182
0.6	0.9	0	99	48	69	94	131	178	250	336	429	563	762	314350	0.600921	0.902605	-0.203447	-2.54299e-18																													0.596278	0.0974526	-0.92356
0.6	0.9	-0.1	103	70	101	145	199	273	349	441	543	667	778	898460	0.596541	0.903968	0.48988	-0.0999734																													0.599079	0.0975427	-0.837668
0.6	0.9	-0.2	60	12	22	37	62	90	124	181	267	403	589	152977	0.602882	0.903219	-0.489963	-0.200041																													0.602099	0.0989707	-0.876533
0.6	0.9	-0.3	91	40	54	74	108	139	194	245	321	417	644	523892	0.602942	0.902336	-0.380751	-0.29993																													0.601677	0.100363	-0.95383
0.6	0.9	-0.4	111	48	62	77	100	134	176	221	307	418	672	1136591	0.602313	0.903009	-0.645375	-0.399989																													0.603719	0.0989171	-0.919565
0.6	0.9	-0.5	100	22	41	61	89	120	167	230	303	415	632	743787	0.600897	0.901545	-0.93838	-0.500057																													0.603229	0.0974322	-0.889231
0.6	0.9	-0.6	104	21	31	44	61	85	118	192	281	401	637	522860	0.600477	0.902154	-0.983863	-0.551939																													0.596276	0.0973802	-0.915472
0.6	0.9	-0.7	100	23	39	55	78	113	156	214	289	393	580	1323197	0.601275	0.901943	-0.98025	-0.538948																													0.602828	0.0960429	-0.926561
0.6	0.9	-0.8	95	28	47	70	101	149	214	272	374	495	735	1340060	0.600067	0.901793	-0.958884	-0.541364																													0.603966	0.196109	-0.791601
0.6	0.9	-0.9	110	32	49	65	92	115	153	197	278	391	667	670058	0.60075	0.902692	-0.98482	-0.574577																													0.602428	0.196043	-0.884693
0.6	1	0	114	99	131	164	209	261	335	423	499	610	785	1249218	0.59826	0.996099	0.0515165	2.59431e-18																													0.603478	0.196041	-0.955424
0.6	1	-0.1	95	65	91	121	166	223	286	344	440	581	755	562600	0.598754	0.996287	-0.330792	-0.0997488																													0.597383	0.19616	-0.846276
0.6	1	-0.2	110	87	120	151	195	239	306	376	480	580	775	832156	0.596173	0.996124	-0.635044	-0.200175																													0.599554	0.196077	-0.88677
0.6	1	-0.3	110	97	127	158	210	256	329	395	487	570	757	1156930	0.600546	0.996051	-0.33481	-0.299969																													0.596407	0.196161	-0.811063
0.6	1	-0.4	110	89	125	154	202	245	315	368	453	569	781	1322921	0.602929	0.996165	-0.804375	-0.399799																													0.602055	0.196077	-0.899175
0.6	1	-0.5	101	68	99	135	179	221	271	343	402	528	713	981941	0.598861	0.996471	-0.895924	-0.50041																													0.602882	0.197578	-0.924961
0.6	1	-0.6	111	89	126	161	211	255	318	387	480	573	776	1431098	0.600341	0.99639	-0.876357	-0.599701																													0.602919	0.197578	-0.835946
0.7	0.1	-0.3	139	0	0	3	7	10	14	20	28	37	50	1168500	0.698452	0.0988798	-0.930187	-0.100603																													0.603066	0.19611	-0.90193
0.7	0.1	-0.6	119	0	0	1	4	8	12	18	26	39	53	496469	0.696832	0.097524	-0.869624	-0.0892437																													0.602501	0.296542	0.553567
0.7	0.1	-0.7	134	0	0	2	5	9	15	21	27	36	50	1163203	0.700434	0.0989333	-0.889546	-0.100286																													0.596417	0.29786	-0.936528
0.7	0.2	0	132	7	13	23	31	43	54	67	86	104	129	1082953	0.699178	0.19616	0.85315	-0.00341707																													0.602026	0.297924	-0.892058
0.7	0.2	-0.2	136	3	7	11	17	23	31	42	55	69	96	1089797	0.703076	0.196109	-0.893152	-0.0988012																													0.60296	0.296556	-0.879275
0.7	0.2	-0.8	109	2	6	12	18	27	36	50	64	85	107	855906	0.697115	0.196127	-0.921732	-0.0857118																													0.60087	0.296606	-0.865172
0.7	0.2	-0.9	114	0	5	10	16	25	36	46	56	76	103	917047	0.703688	0.197544	-0.92085	-0.0911353																													0.60089	0.296637	-0.694428
0.7	0.3	0	121	11	19	29	43	55	70	89	109	139	185	764047	0.697701	0.296589	-0.785483	0.000305111																													0.603952	0.297812	-0.937455
0.7	0.3	-0.1	115	5	11	18	30	45	61	76	96	120	170	943532	0.697509	0.296509	-0.906423	-0.0887443																													0.598768	0.296574	-0.898888
0.7	0.3	-0.2	157	10	17	26	38	50	65	82	105	124	154	1166735	0.702709	0.296526	-0.924654	-0.109567																													0.603591	0.296558	-0.851558
0.7	0.3	-0.3	135	8	13	20	28	43	59	72	95	126	155	854546	0.697745	0.297859	-0.926237	-0.0976156																													0.603939	0.296557	-0.907427
0.7	0.3	-0.5	147	8	16	26	37	49	65	82	105	132	162	928265	0.700142	0.296541	-0.918477	-0.103659																													0.602393	0.396546	0.88608
0.7	0.3	-0.6	103	6	10	16	24	40	57	74	98	128	168	421109	0.703856	0.296492	-0.910674	-0.0850724																													0.601821	0.396636	-0.859605
0.7	0.3	-0.7	93	2	6	12	22	35	44	62	87	113	151	569797	0.702933	0.299226	-0.930111	-0.0892559																													0.599825	0.399259	-0.791891
0.7	0.3	-0.8	149	9	18	29	40	55	69	89	104	131	162	867219	0.703605	0.29794	-0.877006	-0.104129																													0.597467	0.397992	-0.800251
0.7	0.3	-0.9	139	11	19	27	37	50	66	82	97	116	156	1013468	0.702332	0.297939	-0.894347	-0.10192																													0.602891	0.396636	-0.834676
0.7	0.4	-0.1	139	23	33	47	64	82	99	121	147	182	221	1075234	0.699165	0.39668	-0.841366	-0.0985591																													0.596604	0.397903	-0.911854
0.7	0.4	-0.3	145	19	28	37	53	68	84	102	132	169	214	849079	0.697723	0.396666	-0.823898	-0.104786																													0.60215	0.397932	-0.826501
0.7	0.4	-0.6	114	11	20	34	50	62	82	110	139	176	227	613703	0.700907	0.397933	-0.869266	-0.0873204																													0.597549	0.400569	-0.893904
0.7	0.4	-0.8	133	19	31	42	59	81	101	128	163	189	233	834094	0.697138	0.396576	-0.899257	-0.0955143																													0.599844	0.396605	-0.846315
0.7	0.5	0	144	20	40	66	104	145	199	268	376	500	655	715500	0.698394	0.502816	0.177557	-6.57048e-05																													0.603554	0.396605	-0.910753
0.7	0.5	-0.3	130	0	0	1	10	22	50	93	170	279	515	251297	0.702627	0.500106	-0.573549	-0.300007																													0.600845	0.502299	0.391911
0.7	0.5	-0.4	137	0	0	2	5	16	36	69	120	230	451	723125	0.696651	0.502008	-0.832506	-0.399977																													0.603382	0.502417	-0.0016613
0.7	0.5	-0.7	141	0	0	0	1	3	9	27	69	152	339	363750	0.7017	0.502457	-0.948	-0.478429																													0.599672	0.500446	-0.285168
0.7	0.5	-0.9	138	0	0	1	5	14	33	58	139	223	394	862266	0.703982	0.497658	-0.967176	-0.421682																													0.600046	0.503192	-0.821697
0.7	0.6	0	136	12	28	44	74	120	161	225	324	437	573	764391	0.700158	0.603388	-0.0191773	8.36142e-18																													0.598074	0.50195	-0.958711
0.7	0.6	-0.1	134	18	31	49	74	104	147	219	302	443	664	729813	0.702014	0.602962	-0.202135	-0.100017																													0.603495	0.502819	-0.927458
0.7	0.6	-0.2	144	16	36	65	100	149	203	278	355	473	648	1161594	0.700422	0.602993	-0.147257	-0.199995																													0.602134	0.502532	-0.961573
0.7	0.6	-0.3	141	2	7	16	36	65	100	155	231	352	522	555703	0.703332	0.602477	-0.564043	-0.299986																													0.598516	0.502167	-0.92892
0.7	0.6	-0.4	129	1	5	10	19	38	64	112	171	297	464	428110	0.698795	0.602067	-0.760162	-0.399981																													0.598352	0.499496	-0.946993
0.7	0.6	-0.6	113	0	0	2	12	33	52	96	181	277	492	364094	0.700028	0.601634	-0.974854	-0.423667																													0.600887	0.501394	-0.962059
0.7	0.6	-0.8	91	0	0	5	19	41	81	132	243	361	577	894203	0.703843	0.601544	-0.93795	-0.392054																													0.600544	0.603453	0.0922769
0.7	0.6	-0.9	101	0	1	5	9	18	32	62	115	226	456	620828	0.702669	0.603825	-0.949508	-0.434585																													0.597073	0.60289	0.0809331
0.7	0.7	0	137	44	64	96	131	166	236	323	442	587	735	912860	0.70107	0.703366	0.114632	-2.32713e-17																													0.598797	0.603056	-0.219533
0.7	0.7	-0.2	125	41	63	89	125	170	235	326	451	578	733	943406	0.699444	0.702115	-0.0658507	-0.200036																													0.59654	0.599595	-0.691464
0.7	0.7	-0.3	123	3	8	18	30	59	97	151	230	339	544	1027187	0.70273	0.702428	-0.738769	-0.300048																													0.602906	0.601352	-0.828051
0.7	0.7	-0.4	128	12	25	43	66	99	145	211	276	410	602	638516	0.703023	0.703139	-0.641771	-0.399965																													0.603342	0.602921	-0.924892
0.7	0.7	-0.5	112	2	8	21	40	74	112	180	288	410	641	943360	0.70358	0.702802	-0.970922	-0.425687																													0.59956	0.601613	-0.964388
0.7	0.7	-0.8	138	1	8	23	43	76	113	173	248	365	523	780484	0.69715	0.703125	-0.98432	-0.503104																													0.601477	0.603882	-0.97513
0.7	0.7	-0.9	119	0	2	9	23	40	66	116	194	317	530	959438	0.703409	0.703633	-0.975912	-0.503737																													0.598528	0.602933	-0.95874
0.7	0.8	-0.2	108	38	61	93	137	180	236	333	443	611	798	856187	0.700289	0.801274	-0.00825255	-0.200003																													0.601016	0.602927	-0.913976
0.7	0.8	-0.3	131	38	59	85	121	159	211	280	397	513	696	864875	0.698366	0.801322	-0.368836	-0.300025																													0.59869	0.703026	-0.0825886
0.7	0.8	-0.4	140	34	53	76	108	152	203	254	331	443	590	710875	0.697515	0.802683	-0.497586	-0.399953																													0.602409	0.701903	-0.627251
0.7	0.8	-0.7	147	12	22	39	64	95	140	188	257	350	485	1099469	0.702201	0.801854	-0.988664	-0.578532																													0.599913	0.70166	-0.174477
0.7	0.8	-0.8	137	11	21	35	55	75	113	169	260	410	608	806985	0.701064	0.802991	-0.991048	-0.546806																													0.597032	0.703732	-0.406663
0.7	0.9	-0.4	135	57	83	118	165	219	286	367	474	606	784	931125	0.697428	0.902565	-0.494772	-0.400004																													0.5978	0.703556	-0.953815
0.7	0.9	-0.5	133	37	54	77	109	149	189	249	349	469	673	527297	0.697095	0.903106	-0.812774	-0.499937																													0.596394	0.702324	-0.977916
0.7	0.9	-0.6	133	40	59	77	104	136	172	240	328	446	624	1061765	0.698555	0.903053	-0.989683	-0.599902																													0.599283	0.703022	-0.983552
0.7	0.9	-0.8	120	30	43	60	88	125	173	261	374	511	684	548750	0.698974	0.903996	-0.973825	-0.615406																													0.60019	0.702875	-0.986943
0.7	0.9	-0.9	131	36	52	69	95	133	184	237	326	436	625	762000	0.699828	0.903464	-0.98981	-0.60553																													0.598021	0.702891	-0.975371
0.8	0.2	0	166	7	13	20	29	39	48	60	78	97	124	1080922	0.798754	0.197492	-0.852385	0.00344144																													0.59857	0.703429	-0.946099
0.8	0.3	-0.9	165	11	16	26	43	60	78	99	123	149	184	948687	0.797177	0.299243	-0.905808	-0.107381																													0.598884	0.803629	-0.31442
0.8	0.5	-0.1	166	21	42	68	108	159	213	302	420	555	736	1168531	0.796354	0.503428	0.0573501	-0.100013																													0.597845	0.800439	-0.0132239
0.8	0.6	0	168	19	43	77	127	180	248	347	458	614	781	1096657	0.80167	0.601541	-0.131557	-5.30273e-18																													0.602579	0.803667	-0.571467
0.8	0.6	-0.2	159	23	43	72	101	149	208	295	419	561	772	1069719	0.80033	0.601199	-0.127614	-0.199982																													0.597106	0.801984	-0.675433
0.8	0.6	-0.9	185	0	4	12	37	67	103	158	249	393	614	1172375	0.797206	0.602034	-0.977435	-0.513364																													0.603788	0.80243	-0.914897
0.8	0.7	0	166	41	69	102	150	217	299	400	524	661	806	1056391	0.797533	0.702355	0.162761	-1.00792e-17																													0.596522	0.800863	-0.935895
0.8	0.7	-0.1	150	43	72	105	158	212	291	370	464	573	762	757360	0.797819	0.703766	0.0562362	-0.100002																													0.601817	0.802053	-0.982941
0.8	0.8	-0.5	169	48	69	98	134	175	229	302	385	515	700	896047	0.800323	0.803623	-0.750197	-0.500035																													0.600885	0.803344	-0.983374
0.8	0.8	-0.9	156	23	42	71	103	144	188	263	367	497	676	1148265	0.803903	0.803367	-0.988689	-0.578954																													0.597966	0.802725	-0.90646
0.9	0.5	-0.4	200	5	10	20	33	64	111	190	304	447	661	914031	0.899662	0.503288	-0.621282	-0.399996																													0.602094	0.803087	-0.982986
0.9	0.6	0	199	41	64	97	140	199	269	364	476	604	780	922453	0.901262	0.603703	-0.126162	3.5305e-17																													0.600921	0.902605	-0.203447
0.9	0.7	-0.1	199	62	99	144	200	268	346	426	533	638	797	1115953	0.903094	0.70225	0.0274827	-0.100008																													0.596541	0.903968	0.48988
0.9	0.8	-0.2	198	75	108	151	203	258	323	414	530	665	795	1180484	0.8978	0.799059	-0.149245	-0.200033																													0.602882	0.903219	-0.489963
																																															0.602942	0.902336	-0.380751
																																															0.602313	0.903009	-0.645375
																																															0.600897	0.901545	-0.93838
																																															0.600477	0.902154	-0.983863
																																															0.601275	0.901943	-0.98025
																																															0.600067	0.901793	-0.958884
																																															0.60075	0.902692	-0.98482
																																															0.59826	0.996099	0.0515165
																																															0.598754	0.996287	-0.330792
																																															0.596173	0.996124	-0.635044
																																															0.600546	0.996051	-0.33481
																																															0.602929	0.996165	-0.804375
																																															0.598861	0.996471	-0.895924
																																															0.600341	0.99639	-0.876357
																																															0.598016	0.996317	-0.96187
																																															0.600463	0.996106	-0.976054
																																															0.596324	0.996156	-0.982238
																																															0.697164	0.097416	0.90775
																																															0.697426	0.097433	-0.907739
																																															0.698494	0.101933	-0.915313
																																															0.698452	0.0988798	-0.930187
																																															0.698835	0.0974883	-0.900466
																																															0.703991	0.0973794	-0.927753
																																															0.696832	0.097524	-0.869624
																																															0.700434	0.0989333	-0.889546
																																															0.701479	0.0973811	-0.914487
																																															0.696389	0.0989699	-0.902076
																																															0.699178	0.19616	0.85315
																																															0.703128	0.196126	-0.872278
																																															0.703076	0.196109	-0.893152
																																															0.701669	0.196161	-0.851574
																																															0.703954	0.19611	-0.909851
																																															0.699422	0.196177	-0.883027
																																															0.699859	0.196127	-0.900779
																																															0.701448	0.196228	-0.797985
																																															0.697115	0.196127	-0.921732
																																															0.703688	0.197544	-0.92085
																																															0.697701	0.296589	-0.785483
																																															0.697509	0.296509	-0.906423
																																															0.702709	0.296526	-0.924654
																																															0.697745	0.297859	-0.926237
																																															0.702491	0.300704	-0.881585
																																															0.700142	0.296541	-0.918477
																																															0.703856	0.296492	-0.910674
																																															0.702933	0.299226	-0.930111
																																															0.703605	0.29794	-0.877006
																																															0.702332	0.297939	-0.894347
																																															0.700121	0.399259	-0.0516124
																																															0.699165	0.39668	-0.841366
																																															0.703124	0.396665	-0.890643
																																															0.697723	0.396666	-0.823898
																																															0.698058	0.396591	-0.900965
																																															0.699261	0.397948	-0.838872
																																															0.700907	0.397933	-0.869266
																																															0.701318	0.39665	-0.905453
																																															0.697138	0.396576	-0.899257
																																															0.701426	0.39668	-0.850736
																																															0.698394	0.502816	0.177557
																																															0.6978	0.503079	0.0506667
																																															0.702715	0.501846	-0.203202
																																															0.702627	0.500106	-0.573549
																																															0.696651	0.502008	-0.832506
																																															0.698915	0.503785	-0.962689
																																															0.703219	0.50296	-0.960276
																																															0.7017	0.502457	-0.948
																																															0.703747	0.498544	-0.962162
																																															0.703982	0.497658	-0.967176
																																															0.700158	0.603388	-0.0191773
																																															0.702014	0.602962	-0.202135
																																															0.700422	0.602993	-0.147257
																																															0.703332	0.602477	-0.564043
																																															0.698795	0.602067	-0.760162
																																															0.700427	0.602483	-0.96348
																																															0.700028	0.601634	-0.974854
																																															0.701629	0.603787	-0.967013
																																															0.703843	0.601544	-0.93795
																																															0.702669	0.603825	-0.949508
																																															0.70107	0.703366	0.114632
																																															0.702941	0.703873	0.110528
																																															0.699444	0.702115	-0.0658507
																																															0.70273	0.702428	-0.738769
																																															0.703023	0.703139	-0.641771
																																															0.70358	0.702802	-0.970922
																																															0.700116	0.701873	-0.988778
																																															0.697907	0.703719	-0.983502
																																															0.69715	0.703125	-0.98432
																																															0.703409	0.703633	-0.975912
																																															0.703163	0.803176	0.46689
																																															0.69783	0.803975	0.0948965
																																															0.700289	0.801274	-0.00825255
																																															0.698366	0.801322	-0.368836
																																															0.697515	0.802683	-0.497586
																																															0.699413	0.801883	-0.916381
																																															0.703047	0.803021	-0.989807
																																															0.702201	0.801854	-0.988664
																																															0.701064	0.802991	-0.991048
																																															0.70126	0.803712	-0.987397
																																															0.701543	0.903668	0.553357
																																															0.702442	0.903396	-0.00530113
																																															0.700469	0.903556	0.0140612
																																															0.701845	0.903156	-0.264917
																																															0.697428	0.902565	-0.494772
																																															0.697095	0.903106	-0.812774
																																															0.698555	0.903053	-0.989683
																																															0.702982	0.903465	-0.988763
																																															0.698974	0.903996	-0.973825
																																															0.699828	0.903464	-0.98981
																																															0.703372	0.996232	-0.0215102
																																															0.700411	0.996013	-0.00433425
																																															0.69795	0.996139	-0.125003
																																															0.699542	0.996215	-0.0873789
																																															0.700042	0.996493	-0.611726
																																															0.69701	0.996251	-0.336177
																																															0.699734	0.996125	-0.805868
																																															0.696253	0.996215	-0.983751
																																															0.69888	0.996075	-0.98102
																																															0.700777	0.996257	-0.981216
																																															0.800009	0.0988245	0.640684
																																															0.803832	0.0960071	0.769829
																																															0.796056	0.0989171	-0.916729
																																															0.802897	0.10047	-0.90109
																																															0.796881	0.0988985	-0.917442
																																															0.796621	0.0973794	-0.924506
																																															0.798371	0.0988976	-0.924809
																																															0.802115	0.0960599	-0.846397
																																															0.802954	0.0974526	-0.919629
																																															0.798775	0.0974534	-0.906728
																																															0.798754	0.197492	-0.852385
																																															0.801563	0.196093	0.224596
																																															0.80051	0.196161	-0.857878
																																															0.800713	0.197526	-0.896686
																																															0.800689	0.197529	-0.896777
																																															0.80179	0.197561	-0.898746
																																															0.802989	0.196177	-0.871752
																																															0.801705	0.197509	-0.933436
																																															0.803412	0.198994	-0.882354
																																															0.796389	0.199062	-0.822379
																																															0.801443	0.303354	0.909582
																																															0.802283	0.296589	0.767686
																																															0.803029	0.296557	-0.880338
																																															0.801903	0.296541	-0.902281
																																															0.800592	0.297844	-0.947325
																																															0.801221	0.296509	-0.917179
																																															0.797368	0.296541	-0.905265
																																															0.79732	0.296558	-0.911989
																																															0.801928	0.296541	-0.912589
																																															0.797177	0.299243	-0.905808
																																															0.799264	0.396621	0.836212
																																															0.801697	0.400524	-0.00210997
																																															0.803501	0.396665	-0.856655
																																															0.803782	0.396532	-0.901351
																																															0.80196	0.397947	-0.887153
																																															0.798336	0.396665	-0.821372
																																															0.802295	0.396665	-0.846608
																																															0.80123	0.396605	-0.920024
																																															0.802831	0.399124	-0.904846
																																															0.801905	0.396605	-0.902852
																																															0.803423	0.502591	0.427739
																																															0.796354	0.503428	0.0573501
																																															0.799538	0.503553	-0.214631
																																															0.798241	0.50098	-0.587659
																																															0.797718	0.501741	-0.910379
																																															0.800536	0.503631	-0.969791
																																															0.799587	0.502669	-0.971675
																																															0.80376	0.503962	-0.959317
																																															0.802967	0.503409	-0.958285
																																															0.797822	0.501895	-0.943265
																																															0.80167	0.601541	-0.131557
																																															0.801475	0.603438	-0.037942
																																															0.80033	0.601199	-0.127614
																																															0.798797	0.598927	-0.450067
																																															0.79885	0.603082	-0.630492
																																															0.802241	0.603966	-0.874676
																																															0.796726	0.603437	-0.979363
																																															0.803884	0.602776	-0.978515
																																															0.798979	0.601246	-0.980361
																																															0.797206	0.602034	-0.977435
																																															0.797533	0.702355	0.162761
																																															0.797819	0.703766	0.0562362
																																															0.79937	0.701888	-0.227166
																																															0.802529	0.702975	-0.62244
																																															0.801974	0.702248	-0.737575
																																															0.797002	0.703196	-0.766798
																																															0.801011	0.701277	-0.989893
																																															0.801129	0.703855	-0.975928
																																															0.799481	0.701034	-0.98033
																																															0.800388	0.70324	-0.990577
																																															0.80298	0.802826	-0.0971297
																																															0.80226	0.801179	-0.0706903
																																															0.79955	0.80105	-0.759303
																																															0.797507	0.80189	-0.28291
																																															0.79771	0.803546	-0.772103
																																															0.800323	0.803623	-0.750197
																																															0.80254	0.799528	-0.854698
																																															0.803271	0.80396	-0.993198
																																															0.796576	0.803337	-0.991527
																																															0.803903	0.803367	-0.988689
																																															0.800133	0.903364	-0.0108259
																																															0.798869	0.903242	-0.122678
																																															0.797507	0.902001	-0.0142872
																																															0.802247	0.903456	-0.316274
																																															0.798699	0.902763	-0.50924
																																															0.803096	0.903955	-0.602392
																																															0.800269	0.902348	-0.83889
																																															0.7962	0.903802	-0.984263
																																															0.803029	0.902858	-0.992692
																																															0.796168	0.903599	-0.971583
																																															0.796151	0.996316	-0.0957242
																																															0.797138	0.996396	-0.408497
																																															0.801496	0.996227	-0.0375204
																																															0.802554	0.996217	-0.528002
																																															0.796358	0.996017	-0.683722
																																															0.798271	0.996019	-0.850231
																																															0.802983	0.996171	-0.95347
																																															0.799126	0.996142	-0.855203
																																															0.797426	0.996241	-0.983261
																																															0.803849	0.996061	-0.973128
																																															0.903585	0.0974534	-0.3108
																																															0.903211	0.0974355	-0.34431
																																															0.901958	0.0989171	-0.895399
																																															0.902094	0.0973258	-0.92669
																																															0.902384	0.100325	-0.940144
																																															0.897806	0.0975062	-0.8905
																																															0.896151	0.0974696	-0.909079
																																															0.901996	0.101933	-0.873801
																																															0.901723	0.098935	-0.891543
																																															0.900636	0.0960071	-0.89681
																																															0.89849	0.19611	-0.371725
																																															0.903675	0.196076	0.11947
																																															0.899569	0.19756	-0.912217
																																															0.897154	0.19616	-0.887042
																																															0.902686	0.196126	-0.845726
																																															0.899129	0.197544	-0.894107
																																															0.900825	0.196144	-0.88413
																																															0.903992	0.196178	-0.839889
																																															0.901387	0.196112	-0.88222
																																															0.899365	0.196142	-0.889883
																																															0.898278	0.297924	-0.830347
																																															0.902422	0.297909	-0.426386
																																															0.903653	0.297908	-0.917151
																																															0.901777	0.296526	-0.899689
																																															0.896836	0.297907	-0.914872
																																															0.899554	0.296541	-0.91639
																																															0.898566	0.296525	-0.926368
																																															0.902101	0.296557	-0.921222
																																															0.897976	0.296494	-0.928215
																																															0.903923	0.296494	-0.912091
																																															0.903172	0.396621	-0.149
																																															0.896905	0.399229	-0.893662
																																															0.902976	0.396605	-0.900885
																																															0.901928	0.397856	-0.934088
																																															0.90145	0.397962	-0.874055
																																															0.90334	0.39659	-0.903235
																																															0.898498	0.397947	-0.899823
																																															0.89752	0.396605	-0.934408
																																															0.896938	0.396591	-0.9246
																																															0.901484	0.39659	-0.891947
																																															0.897108	0.502831	0.181531
																																															0.898402	0.503132	-0.0440685
																																															0.897781	0.501157	-0.246132
																																															0.901861	0.50027	-0.427675
																																															0.899662	0.503288	-0.621282
																																															0.900072	0.50206	-0.903738
																																															0.898946	0.502871	-0.956534
																																															0.900426	0.501045	-0.963993
																																															0.902888	0.501301	-0.959624
																																															0.897912	0.502293	-0.949148
																																															0.901262	0.603703	-0.126162
																																															0.898507	0.602386	-0.175638
																																															0.902626	0.602511	-0.175804
																																															0.903105	0.603122	-0.510428
																																															0.902328	0.602634	-0.610321
																																															0.899471	0.601343	-0.784299
																																															0.899489	0.602126	-0.966776
																																															0.897692	0.601141	-0.973748
																																															0.903776	0.601333	-0.972344
																																															0.900787	0.603221	-0.962388
																																															0.896328	0.703016	0.0563868
																																															0.903094	0.70225	0.0274827
																																															0.898055	0.703631	-0.0982553
																																															0.896316	0.70071	-0.403693
																																															0.899179	0.703515	-0.504261
																																															0.903692	0.703574	-0.571744
																																															0.902441	0.703781	-0.800413
																																															0.900221	0.700845	-0.831358
																																															0.901495	0.702689	-0.983743
																																															0.900136	0.699616	-0.986461
																																															0.901019	0.801072	-0.228382
																																															0.89796	0.80304	0.0829691
																																															0.8978	0.799059	-0.149245
																																															0.897224	0.800582	-0.275635
																																															0.900682	0.802728	-0.446832
																																															0.897351	0.801457	-0.633623
																																															0.902732	0.803838	-0.624294
																																															0.902813	0.800811	-0.987569
																																															0.899427	0.803951	-0.990948
																																															0.902635	0.802159	-0.976335
																																															0.898974	0.903425	0.0388721
																																															0.903183	0.900854	-0.152079
																																															0.901116	0.903097	-0.281298
																																															0.903267	0.901803	-0.172939
																																															0.897976	0.902538	-0.417945
																																															0.896156	0.902686	-0.847915
																																															0.901724	0.900885	-0.788253
																																															0.902354	0.903648	-0.773792
																																															0.903483	0.902547	-0.944708
																																															0.896111	0.903701	-0.984347
																																															0.897642	0.996268	-0.0517032
																																															0.903608	0.9961	-0.149614
																																															0.900453	0.996301	-0.000736582
																																															0.898898	0.996046	-0.452675
																																															0.89763	0.996434	-0.198625
																																															0.90307	0.996069	-0.666963
																																															0.899414	0.99615	-0.562609
																																															0.903052	0.996158	-0.777887
																																															0.901913	0.996019	-0.976471
																																															0.899875	0.99614	-0.98793
																																															0.996976	0.0973266	-0.00390468
																																															0.996872	0.100451	-0.550606
																																															0.996694	0.0960429	-0.41042
																																															0.996133	0.100469	-0.784011
																																															0.998031	0.0960956	-0.692325
																																															0.996292	0.0974712	-0.770406
																																															0.996765	0.096042	-0.809184
																																															0.996647	0.103376	-0.906681
																																															0.996019	0.0989699	-0.84619
																																															0.996404	0.0960071	-0.708391
																																															0.996119	0.198995	-0.0033894
																																															0.998031	0.196143	-0.790078
																																															0.996081	0.198928	-0.92189
																																															0.996054	0.196211	0.682253
																																															0.996365	0.196127	-0.836009
																																															0.997222	0.196178	-0.804441
																																															0.9963	0.196095	-0.923375
																																															0.997385	0.196092	-0.743391
																																															0.996694	0.196025	-0.827139
																																															0.997293	0.19606	-0.930552
																																															0.99694	0.29926	-0.0256292
																																															0.996365	0.296573	0.552534
																																															0.996379	0.296558	-0.489683
																																															0.996519	0.297861	0.665904
																																															0.997257	0.297924	0.572563
																																															0.996202	0.297877	-0.792155
																																															0.997714	0.29651	-0.646901
																																															0.996483	0.296541	-0.783772
																																															0.996483	0.299337	-0.778818
																																															0.996133	0.297846	-0.660736
																																															0.996483	0.39665	-0.0144339
																																															0.997293	0.397902	-0.856675
																																															0.996119	0.397858	-0.887296
																																															0.996133	0.396575	-0.713585
																																															0.996328	0.397947	-0.880172
																																															0.996401	0.399199	0.752377
																																															0.996084	0.396621	-0.820613
																																															0.996976	0.396591	-0.887016
																																															0.996133	0.396665	-0.770804
																																															0.996625	0.397871	-0.653327
																																															0.997785	0.501091	-0.0212916
																																															0.996858	0.501729	-0.120242
																																															0.996365	0.502985	-0.142437
																																															0.997468	0.502811	-0.147495
																																															0.996546	0.502763	-0.462666
																																															0.996519	0.503866	-0.495288
																																															0.997503	0.50164	-0.605336
																																															0.9968	0.501304	-0.680119
																																															0.997468	0.503461	-0.667926
																																															0.996379	0.501763	-0.611643
																																															0.996893	0.603387	0.0439943
																																															0.997503	0.602791	-0.051842
																																															0.996858	0.600614	-0.14611
																																															0.996026	0.603215	-0.292564
																																															0.996202	0.601509	-0.276396
																																															0.997038	0.603928	-0.54015
																																															0.997257	0.6035	-0.60246
																																															0.996519	0.601169	-0.657617
																																															0.997139	0.601373	-0.714669
																																															0.996265	0.60341	-0.861519
																																															0.996792	0.701721	-0.0133969
																																															0.996976	0.702818	-0.0893809
																																															0.996119	0.702985	-0.205838
																																															0.997293	0.702236	-0.296693
																																															0.997539	0.702061	-0.430185
																																															0.996147	0.699408	-0.49573
																																															0.996729	0.703574	-0.565291
																																															0.997257	0.70185	-0.73341
																																															0.996237	0.703893	-0.776622
																																															0.99633	0.70374	-0.788148
																																															0.996976	0.802195	-0.0723976
																																															0.997468	0.803807	-0.0667474
																																															0.996519	0.802806	-0.172105
																																															0.996019	0.801447	-0.307751
																																															0.997222	0.801594	-0.435729
																																															0.996182	0.801659	-0.576156
																																															0.996483	0.800819	-0.574841
																																															0.996202	0.803383	-0.755796
																																															0.996054	0.80286	-0.808969
																																															0.996019	0.80248	-0.908405
																																															0.996046	0.90287	0.0183796
																																															0.996483	0.902343	-0.114289
																																															0.997631	0.902223	-0.204957
																																															0.997011	0.902067	-0.319088
																																															0.996546	0.902811	-0.379918
																																															0.996379	0.903907	-0.602535
																																															0.996019	0.903676	-0.601326
																																															0.997468	0.903074	-0.69178
																																															0.997468	0.902034	-0.786632
																																															0.996265	0.903948	-0.890535
																																															0.997293	0.99623	-0.083112
																																															0.996202	0.996331	-0.137659
																																															0.996611	0.996016	-0.223975
																																															0.996098	0.996077	-0.374513
																																															0.997503	0.996049	-0.353613
																																															0.996647	0.99633	-0.622637
																																															0.997074	0.996153	-0.657381
																																															0.996546	0.996134	-0.702631
																																															0.99694	0.99629	-0.69607
																																															0.996237	0.996075	-0.912122
[truncated: 4 more columns]

## Sheet: tinydata
8	3	1	8	3	1	0.901247
8	2	1	8	2	1	0.894809
9	1	1	9	1	1	0.891667
3	4	1	3	4	1	0.809093
2	4	1	2	4	1	0.797691
1	1	1	1	1	1	0.608025
4	10	1	9	7	5	0.50934
4	3	10	5	5	5	0.507515
10	7	1	5	3	9	0.502083
8	6	1	8	7	1	0.501483
8	8	10	5	1	7	0.499122
9	9	10	4	5	7	0.49793
9	9	1	8	6	9	0.497704
8	6	1	6	9	7	0.494592
1	2	10	4	4	1	0.494427
5	9	1	2	8	5	0.494071
1	2	10	5	4	5	0.494062
9	7	10	1	7	1	0.493371
8	2	1	10	3	7	0.493033
10	7	10	1	2	3	0.492138
3	1	10	3	6	5	0.491219
2	10	1	5	2	3	0.409208
7	6	10	6	5	3	0.408624
6	2	10	6	8	3	0.408501
2	6	1	4	9	7	0.408383
7	5	10	2	6	7	0.408213
4	5	10	1	9	9	0.408032
2	4	10	2	1	9	0.407675
8	6	1	9	5	1	0.407476
1	5	1	3	7	9	0.407056
5	9	1	8	7	9	0.406817
7	10	10	8	6	1	0.40662
8	10	1	5	9	3	0.406415
2	7	10	6	7	1	0.406402
5	10	1	1	7	9	0.406341
1	5	10	7	5	1	0.406161
8	2	10	4	7	3	0.406128
4	2	10	10	2	5	0.406074
8	7	10	4	1	5	0.406049
5	3	10	3	1	9	0.405913
2	4	10	2	2	1	0.405274
9	2	10	9	5	9	0.405151
8	1	1	10	8	7	0.404918
10	3	1	7	5	1	0.40466
7	10	1	4	7	1	0.404455
10	4	10	5	8	1	0.404401
9	4	1	2	8	1	0.404346
7	5	1	5	4	5	0.403931
7	3	10	3	4	7	0.403456
6	3	1	8	4	5	0.403218
4	1	10	3	2	3	0.403202
5	3	1	9	3	7	0.403105
8	7	10	7	6	3	0.403097
8	4	10	7	10	1	0.403032
3	3	1	1	7	5	0.403027
2	3	10	7	2	5	0.402882
5	9	1	3	8	3	0.402681
3	6	1	8	10	1	0.402678
2	9	1	8	9	9	0.402658
6	1	1	10	10	7	0.402488
4	7	1	3	2	1	0.402173
2	4	1	7	9	1	0.402035
3	4	10	3	4	5	0.401818
4	4	1	3	9	9	0.401745
2	7	1	1	8	3	0.401573
5	9	1	6	10	7	0.401385
7	2	10	5	5	5	0.401051
5	6	1	5	6	1	0.401011
2	6	1	4	8	5	0.400907
3	9	10	1	7	5	0.40085
1	4	10	4	1	5	0.400595
9	3	10	4	6	7	0.400403
9	6	10	10	1	7	0.400346
7	3	10	1	3	9	0.400343
8	6	10	1	1	9	0.400273
5	4	10	1	2	9	0.400243
2	7	10	5	8	1	0.400023
3	1	1	8	8	3	0.40001
2	4	10	4	9	9	0.399986
9	5	1	9	4	5	0.399452
1	1	10	3	7	5	0.399447
5	2	1	10	8	5	0.399424
5	1	1	9	5	3	0.399378
6	5	10	7	8	5	0.399136
9	5	1	8	6	5	0.398755
8	7	1	6	6	1	0.398746
3	6	10	6	5	9	0.398717
1	10	10	10	1	1	0.398703
7	4	1	2	7	3	0.398495
5	8	10	5	2	1	0.398071
2	5	1	4	2	9	0.397813
6	3	10	7	6	9	0.397752
8	3	10	5	3	9	0.397704
4	4	1	10	8	3	0.397535
2	4	10	10	10	7	0.397451
8	4	1	6	10	7	0.397342
5	4	10	10	9	9	0.397167
10	3	10	10	6	7	0.396937
4	7	10	5	7	9	0.396912
2	1	10	9	7	9	0.396761
9	5	10	8	2	9	0.39655
7	9	10	2	10	1	0.396489
7	2	10	1	9	1	0.396293
1	5	1	6	3	3	0.396121
3	2	10	5	10	3	0.396112
2	6	10	5	4	9	0.396075
4	10	10	7	2	9	0.396049
10	2	1	8	2	5	0.396034
10	5	10	1	10	3	0.395945
1	10	1	1	9	7	0.395921
5	1	1	3	6	1	0.395769
5	9	1	4	9	1	0.395767
3	7	1	9	9	9	0.395726
6	6	10	5	1	3	0.395662
1	10	10	4	7	1	0.395183
7	8	10	2	9	1	0.395065
10	2	1	5	4	7	0.394516
10	6	10	7	8	9	0.394466
5	9	1	3	3	7	0.394274
3	4	1	5	6	5	0.393979
3	2	10	5	10	7	0.39386
5	4	1	6	6	7	0.393084
1	7	1	10	10	3	0.392669
1	8	10	4	1	1	0.392605
1	3	1	6	4	9	0.392504
1	6	1	2	2	9	0.392476
4	8	10	4	8	1	0.392405
8	6	1	4	1	1	0.392089
4	9	10	4	9	7	0.39181
1	7	10	4	7	3	0.391784
10	6	10	6	4	5	0.391661
9	1	10	8	8	7	0.391498
5	1	1	3	9	1	0.391405
4	6	10	1	1	7	0.3913
7	7	10	8	6	7	0.390968
9	9	10	9	2	7	0.390908
3	9	1	6	3	3	0.390858
5	1	1	3	4	7	0.390505
3	9	1	5	10	5	0.390484
5	7	1	10	3	1	0.39047
3	2	10	4	9	3	0.390392
2	8	1	8	5	7	0.390276
1	1	10	2	4	5	0.390199
4	3	1	5	10	9	0.390047
7	4	1	4	1	5	0.390008
7	9	1	10	4	1	0.309929
8	2	10	9	6	9	0.309924
3	9	1	7	10	5	0.309782
1	2	10	10	1	1	0.30978
2	7	10	4	9	7	0.309759
2	5	1	5	9	9	0.309743
8	4	10	7	6	3	0.309696
5	3	10	10	4	1	0.309664
7	7	1	6	1	3	0.309627
1	4	1	5	8	5	0.309582
8	5	1	2	8	1	0.309558
3	2	1	7	5	7	0.309537
7	10	1	8	5	7	0.309508
8	10	1	9	9	9	0.309503
1	8	1	1	6	5	0.309491
8	9	10	9	6	7	0.309442
4	4	10	8	1	1	0.309439
9	3	1	3	6	1	0.309388
8	2	1	9	6	9	0.309328
8	5	10	6	6	5	0.309327
1	6	1	2	6	7	0.309196
7	6	1	5	6	9	0.309196
9	6	10	1	8	7	0.309194
2	6	1	10	9	1	0.309083
1	5	1	3	1	1	0.30903
6	6	10	6	8	7	0.30902
2	1	10	4	8	5	0.308962
2	3	10	2	3	1	0.308907
2	7	10	9	7	9	0.308904
3	2	10	9	6	1	0.308902
5	10	1	8	3	5	0.308749
1	5	1	10	10	7	0.308736
6	2	1	4	4	9	0.308732
7	3	10	5	1	3	0.308704
5	6	10	7	8	1	0.308688
2	1	10	9	8	1	0.308655
8	2	1	10	10	9	0.308604
4	4	1	3	2	1	0.308575
8	7	1	5	1	5	0.308493
8	10	1	9	7	7	0.308489
6	8	10	6	8	9	0.308487
5	8	1	3	4	5	0.308486
7	2	10	5	9	9	0.308467
10	3	1	7	2	3	0.308446
10	9	1	7	9	7	0.308414
8	5	1	10	8	9	0.308411
10	6	10	4	3	5	0.308398
10	8	1	5	6	3	0.308356
3	2	1	7	1	9	0.308298
6	4	1	5	6	3	0.308251
1	5	10	8	5	9	0.30825
7	6	10	9	6	3	0.30825
10	2	1	5	3	9	0.308236
7	7	10	10	8	7	0.308216
3	6	10	2	6	9	0.308215
7	4	1	9	10	3	0.308187
9	6	1	9	6	9	0.308178
6	1	10	3	2	9	0.308065
4	1	10	9	7	3	0.308044
3	9	1	4	8	5	0.308014
4	5	10	3	4	1	0.308012
5	6	1	7	10	3	0.307956
8	1	10	5	5	9	0.307924
2	7	10	8	9	3	0.307919
3	10	1	4	10	9	0.30789
6	6	1	7	2	3	0.307873
7	3	10	9	5	7	0.30787
2	9	10	6	1	9	0.307809
3	6	10	6	3	7	0.307703
6	10	10	1	6	5	0.307657
3	6	1	2	9	7	0.307607
8	6	1	6	4	1	0.307607
2	8	10	2	7	9	0.307587
3	10	10	9	1	3	0.307553
10	8	1	2	7	3	0.307548
1	6	1	4	1	1	0.307529
2	7	10	5	9	9	0.307515
5	4	1	6	3	9	0.307487
3	3	1	4	8	3	0.307465
2	2	10	10	8	3	0.307416
10	10	1	8	7	1	0.307393
8	4	1	3	7	5	0.307326
4	6	1	5	6	7	0.307323
2	3	10	4	10	1	0.307284
10	4	10	8	4	7	0.307208
2	5	10	7	7	9	0.307185
10	10	10	1	6	3	0.307156
6	3	1	2	1	9	0.307151
6	1	10	10	6	3	0.307131
3	9	10	5	9	1	0.307063
6	8	1	6	10	5	0.307031
1	6	1	1	7	5	0.307008
3	10	1	4	8	5	0.306994
9	8	10	2	6	3	0.30699
3	6	1	2	6	5	0.306977
10	9	1	7	9	9	0.306977
9	7	1	2	2	9	0.306969
8	8	1	4	6	7	0.306921
6	8	10	5	5	3	0.30691
1	1	1	2	10	1	0.306889
9	7	1	9	3	3	0.306876
2	7	1	5	2	3	0.30684
7	8	1	8	3	9	0.306753
8	10	10	1	4	1	0.306748
8	8	1	10	6	1	0.30671
8	9	1	4	5	3	0.306705
7	1	10	5	3	3	0.306691
4	2	1	9	2	7	0.306682
5	5	10	4	2	7	0.306671
3	4	10	8	9	1	0.306658
7	5	10	6	2	5	0.306581
7	7	10	1	7	3	0.306549
1	7	1	10	1	5	0.30651
5	8	10	6	9	9	0.306481
1	3	1	3	2	5	0.306371
1	5	10	3	2	5	0.306371
2	5	1	7	10	5	0.306355
5	2	10	8	7	1	0.306286
1	2	1	9	6	1	0.306256
5	3	1	3	2	1	0.306244
10	5	10	1	1	5	0.306212
10	2	10	7	4	3	0.306145
3	1	10	9	4	9	0.30612
1	6	1	6	9	1	0.306088
1	3	1	5	9	3	0.306081
5	1	1	1	5	7	0.30607
4	5	10	3	7	9	0.306065
2	8	10	4	8	5	0.306
5	2	1	8	6	3	0.305992
1	10	10	5	9	5	0.305978
7	8	10	4	2	5	0.305951
3	8	10	10	7	1	0.305941
1	9	1	3	1	3	0.305804
4	2	1	8	3	7	0.305788
2	7	1	3	2	7	0.305776
10	1	10	10	8	9	0.305703
1	6	10	10	5	5	0.305689
6	9	10	3	2	9	0.305622
3	8	10	7	2	9	0.305598
2	1	1	6	4	5	0.305561
3	10	1	5	8	1	0.305554
8	5	1	2	5	9	0.30555
1	7	1	2	4	3	0.305494
1	9	1	8	4	5	0.305494
2	6	10	4	8	5	0.305456
5	1	10	1	6	1	0.305445
9	1	1	9	3	7	0.305419
8	2	1	10	6	7	0.305391
6	6	10	2	3	1	0.305389
8	8	1	10	2	5	0.305372
10	8	1	3	9	5	0.305371
7	2	10	2	1	3	0.305353
5	7	1	3	7	3	0.305349
9	8	10	4	9	3	0.305346
2	4	10	7	6	1	0.305301
3	1	1	8	10	9	0.305297
2	2	1	2	1	9	0.30529
5	6	1	6	10	3	0.305253
6	6	10	5	9	7	0.30521
9	4	10	9	2	3	0.305184
8	9	10	2	7	9	0.305111
1	9	10	2	2	3	0.305092
7	3	10	7	2	5	0.30503
8	1	10	10	8	9	0.305017
3	9	10	1	9	3	0.305005
7	10	1	10	4	7	0.304981
5	7	10	3	7	3	0.304941
5	2	1	1	3	1	0.304904
10	4	1	8	4	1	0.304893
4	6	1	9	7	9	0.304891
4	6	1	10	4	9	0.304828
6	8	1	8	6	7	0.304821
7	10	10	8	10	9	0.304786
9	2	10	7	8	1	0.30471
6	4	1	6	2	9	0.304695
3	7	10	4	4	9	0.304682
1	2	1	10	2	3	0.304603
9	3	10	4	1	3	0.304601
8	7	1	3	6	9	0.304571
1	7	10	9	9	7	0.304455
8	5	10	6	1	9	0.304449
3	5	1	6	6	7	0.304448
7	8	1	7	4	7	0.304362
1	10	10	5	9	9	0.304339
1	6	1	9	8	1	0.304316
3	4	10	10	10	9	0.304207
2	5	1	3	8	3	0.304189
2	1	10	7	2	9	0.304184
6	7	1	10	4	3	0.304138
5	1	1	3	10	5	0.304135
2	10	10	9	2	7	0.304111
4	9	10	6	9	5	0.304101
9	6	10	4	4	5	0.304063
4	10	1	10	10	7	0.304056
7	7	10	8	2	5	0.304048
1	9	1	3	8	9	0.304003
10	5	1	2	4	7	0.303995
5	4	1	8	10	7	0.303977
3	2	1	7	2	5	0.303956
10	5	10	5	8	7	0.303943
5	3	1	7	2	5	0.303928
10	8	10	4	2	5	0.303854
6	10	10	6	9	5	0.303853
6	9	10	4	7	7	0.303837
1	2	1	6	3	5	0.303808
6	2	1	5	4	5	0.303794
7	10	10	8	7	7	0.303757
9	9	10	5	3	9	0.303743
5	3	10	10	6	9	0.303732
4	10	1	4	9	9	0.303722
6	6	1	4	4	5	0.30371
2	9	10	7	2	5	0.303682
4	7	10	9	6	7	0.303676
4	7	10	3	2	3	0.303645
9	4	1	7	4	5	0.303634
4	4	1	1	2	9	0.303628
5	9	1	2	4	7	0.303588
9	7	10	5	2	7	0.303582
1	6	10	2	2	7	0.303566
8	7	1	5	5	3	0.303563
8	2	1	4	10	3	0.303526
10	3	10	5	10	5	0.30352
10	8	1	9	6	3	0.303421
10	2	10	7	9	3	0.303409
9	4	10	4	1	5	0.303369
3	7	1	1	8	7	0.303358
3	8	10	6	2	7	0.303343
1	1	10	6	1	9	0.303311
3	4	1	1	6	1	0.303311
4	4	1	4	7	1	0.303285
3	6	1	5	4	5	0.30323
9	6	10	5	4	7	0.303227
1	2	10	3	10	9	0.303224
1	3	1	3	4	5	0.303146
1	4	10	3	4	5	0.303146
1	5	1	3	4	5	0.303146
1	8	1	3	4	5	0.303146
5	4	1	2	10	5	0.303123
9	3	10	5	10	9	0.303121
10	6	10	3	2	1	0.303087
4	8	10	4	9	9	0.303058
1	10	1	3	6	9	0.303022
9	3	1	9	4	3	0.302974
3	5	1	8	10	9	0.302953
8	9	1	6	10	1	0.30293
10	9	1	2	2	1	0.302897
1	8	1	7	9	5	0.302879
5	10	1	6	6	9	0.302866
6	9	1	3	2	1	0.302812
5	1	1	10	3	7	0.302809
5	8	10	4	1	3	0.302784
5	4	1	8	4	3	0.302764
7	8	1	2	9	3	0.302742
1	4	10	6	6	7	0.302706
5	7	1	4	7	5	0.302703
5	8	1	2	10	1	0.302677
10	4	1	3	9	3	0.302539
9	5	10	1	9	9	0.302538
8	6	1	8	7	5	0.302507
4	2	1	3	6	9	0.302479
5	8	1	10	6	5	0.30231
7	10	10	10	1	5	0.30229
5	2	1	2	2	1	0.302257
5	1	1	6	8	5	0.302147
6	6	1	10	10	9	0.302137
9	1	10	7	3	3	0.302116
10	1	10	1	1	3	0.302098
2	7	1	9	1	1	0.302088
9	5	1	8	1	9	0.302079
3	8	1	1	5	7	0.302059
1	7	10	5	5	9	0.302025
7	7	1	4	3	1	0.301952
1	8	1	4	1	5	0.301925
1	3	1	3	2	1	0.301924
1	4	10	2	4	7	0.301924
9	7	1	9	6	7	0.301921
1	8	1	5	8	1	0.301902
5	7	1	8	6	5	0.301889
5	3	10	5	10	5	0.301859
3	10	10	7	10	9	0.301834
4	9	1	5	10	5	0.301817
6	2	10	10	9	3	0.301816
1	10	10	3	8	5	0.301792
3	6	1	5	2	7	0.301789
2	4	1	1	8	3	0.301778
4	6	10	2	3	9	0.301758
4	7	1	9	9	3	0.301758
9	9	10	8	1	3	0.301719
9	7	10	7	5	3	0.301702
8	9	1	8	6	1	0.301682
2	9	1	7	4	9	0.301679
1	3	1	4	8	9	0.30164
9	9	10	5	10	9	0.301621
5	7	1	6	6	7	0.301589
3	2	10	3	1	3	0.301572
4	10	10	7	8	3	0.301532
5	3	10	7	10	3	0.301519
7	1	10	7	10	9	0.30145
3	2	1	4	9	5	0.301444
2	10	10	8	2	7	0.301417
5	5	1	3	8	5	0.301404
2	2	10	9	6	1	0.301393
3	5	1	5	4	9	0.301328
1	2	10	4	7	1	0.301206
5	7	1	1	2	1	0.30119
5	3	10	9	3	7	0.301177
7	7	10	9	10	7	0.301141
9	5	1	9	5	1	0.301106
10	5	1	6	1	3	0.301066
4	5	1	3	1	3	0.300988
2	1	1	5	8	9	0.300972
1	7	1	9	6	1	0.300961
6	1	1	2	8	3	0.300957
10	7	10	9	8	3	0.300957
4	8	10	7	6	1	0.300955
3	8	1	5	3	1	0.30093
8	6	10	2	8	3	0.300927
10	5	1	4	6	3	0.300908
1	2	10	7	2	7	0.300904
7	2	10	7	5	7	0.300854
5	6	10	1	7	1	0.300805
3	4	1	1	1	9	0.300796
1	1	1	4	5	9	0.300729
3	2	1	9	3	5	0.30072
3	2	10	8	3	3	0.300617
3	3	1	9	9	7	0.300617
10	8	10	3	2	7	0.300522
8	4	1	6	6	1	0.300442
3	5	10	6	6	9	0.300406
1	9	1	3	6	5	0.300399
7	8	10	2	4	9	0.300395
10	1	10	5	5	7	0.300393
9	9	10	4	2	5	0.300311
5	5	1	9	7	5	0.300297
3	4	1	4	7	9	0.30028
4	4	10	8	7	9	0.300205
6	1	1	4	8	7	0.300202
2	6	10	3	2	1	0.300141
1	7	10	3	8	7	0.300136
9	4	10	7	5	7	0.299979
4	5	10	6	8	1	0.299937
1	3	10	6	9	3	0.299881
7	2	10	6	1	1	0.299825
5	8	10	5	2	3	0.299772
3	9	1	3	4	7	0.299726
1	10	10	3	2	1	0.299702
5	6	10	6	2	1	0.299697
4	2	10	2	10	9	0.299694
10	8	10	10	2	1	0.299678
2	1	10	2	4	1	0.299624
5	9	10	8	5	1	0.299595
4	7	1	4	4	1	0.29956
4	2	1	8	10	7	0.299536
9	10	10	5	5	1	0.299509
3	10	10	8	8	1	0.299507
1	5	10	5	6	7	0.299435
4	8	1	5	8	7	0.299349
7	4	1	7	2	9	0.299342
3	3	1	5	9	7	0.299276
3	8	1	5	6	9	0.299247
2	7	1	10	9	1	0.299227
2	1	10	3	3	1	0.299226
1	6	1	2	7	9	0.299193
10	3	10	3	6	9	0.299192
9	1	10	2	8	9	0.299161
6	6	10	2	8	3	0.299129
2	7	10	1	4	5	0.299114
9	7	1	10	4	9	0.299062
5	8	10	5	9	3	0.299045
2	6	10	2	7	7	0.29904
6	1	1	7	6	1	0.299038
7	8	1	8	5	7	0.299
8	5	10	1	7	7	0.29894
6	4	10	5	9	7	0.298854
8	9	10	8	5	9	0.298854
5	7	10	1	3	1	0.298853
6	2	1	7	7	5	0.298828
5	8	1	2	3	9	0.298761
5	7	10	8	10	7	0.298677
6	3	10	9	3	3	0.298642
2	6	1	10	4	7	0.298601
10	5	10	4	1	9	0.298588
6	10	1	5	10	5	0.298584
4	2	1	10	6	7	0.298583
6	10	1	3	5	1	0.298564
8	10	1	3	3	5	0.298436
5	1	1	10	6	9	0.298359
2	9	1	3	10	7	0.298264
8	8	1	9	8	7	0.298191
4	5	1	5	1	7	0.298184
7	8	1	5	3	3	0.298143
6	1	10	6	5	5	0.298141
1	5	10	7	8	7	0.298117
7	2	1	10	1	9	0.298058
4	4	1	9	8	3	0.298038
1	9	10	2	9	1	0.298022
1	3	10	3	8	5	0.298003
8	9	10	8	1	5	0.297968
9	6	10	3	9	9	0.297944
1	10	1	2	6	7	0.297897
7	7	10	4	8	1	0.297841
7	3	10	3	6	1	0.297839
5	6	1	7	6	7	0.297834
1	10	1	5	6	7	0.297787
4	6	1	5	4	3	0.297782
5	8	10	10	9	1	0.297778
9	1	10	2	9	3	0.297762
10	6	1	6	10	1	0.297734
10	9	1	1	2	3	0.297713
5	6	1	7	9	1	0.297648
9	1	10	7	4	7	0.297521
5	5	1	8	1	9	0.297519
1	7	10	5	2	7	0.297456
7	4	1	10	9	3	0.297449
4	8	1	3	4	5	0.297445
7	2	10	7	10	1	0.297421
5	9	1	8	3	1	0.297405
4	7	1	5	2	1	0.297403
7	4	10	7	2	1	0.297385
8	6	1	6	8	1	0.297377
6	8	10	10	5	1	0.297373
2	6	10	4	1	7	0.297233
9	7	10	7	7	9	0.297227
10	7	10	3	5	1	0.297222
8	8	10	10	5	9	0.297212
9	3	1	4	10	5	0.29717
5	3	1	7	2	7	0.29713
3	9	10	7	6	9	0.297129
9	2	10	1	8	5	0.29712
1	8	10	4	8	5	0.297107
5	5	10	6	10	5	0.297089
3	5	10	3	1	9	0.297075
8	6	10	10	7	1	0.297041
2	1	1	10	2	5	0.296904
7	6	10	10	5	7	0.29689
2	2	10	4	1	5	0.296872
1	2	10	6	2	7	0.296869
2	6	10	6	3	3	0.29685
6	5	10	8	7	9	0.296845
3	6	10	7	1	7	0.296811
8	8	10	7	4	9	0.296793
2	8	1	5	4	5	0.296774
8	3	1	5	3	3	0.296749
6	2	1	2	3	9	0.296742
10	6	10	9	3	3	0.296742
5	1	10	1	6	9	0.296732
2	6	1	8	7	5	0.296597
9	5	10	6	7	5	0.29654
8	8	10	5	5	9	0.296492
4	9	1	10	10	7	0.296463
4	2	10	7	1	9	0.29646
2	5	10	1	8	5	0.296448
2	5	1	3	1	3	0.296385
8	1	10	9	5	9	0.29637
2	1	1	3	9	9	0.296368
3	8	1	6	6	9	0.296314
8	7	1	3	7	7	0.296303
6	7	1	3	3	3	0.296273
5	5	1	2	5	3	0.296264
5	1	10	3	5	1	0.296191
5	1	10	4	10	9	0.296126
3	8	1	3	7	3	0.296107
1	7	1	10	8	7	0.296103
2	3	1	10	2	5	0.296102
4	6	1	3	7	3	0.296059
4	8	10	1	1	9	0.296058
8	8	1	4	9	3	0.296031
4	1	1	7	9	3	0.295982
2	6	10	7	3	3	0.295978
2	8	10	6	1	5	0.295937
5	6	10	3	8	5	0.295934
8	5	1	9	2	5	0.295906
6	3	10	4	2	9	0.295883
6	5	10	1	1	9	0.295856
3	3	10	7	8	5	0.295833
4	2	1	8	5	3	0.295819
10	1	10	4	5	7	0.295818
10	4	1	8	1	5	0.295814
5	1	10	8	4	9	0.295805
3	2	1	5	6	9	0.295803
1	9	10	9	10	3	0.29578
10	4	10	4	1	1	0.29576
10	1	10	4	6	7	0.295743
2	6	1	1	3	7	0.295726
1	8	1	6	6	7	0.295628
2	10	10	10	8	5	0.295595
4	3	10	1	1	7	0.295586
1	8	10	5	1	5	0.295567
7	8	10	10	10	3	0.295554
8	6	10	9	2	7	0.295509
3	5	1	8	4	1	0.295409
1	5	10	4	8	3	0.295353
1	9	1	10	2	7	0.295274
2	6	10	10	8	3	0.295272
6	1	1	10	4	1	0.295213
10	7	1	6	8	5	0.295211
8	9	1	3	5	9	0.295203
7	7	1	10	8	7	0.295164
2	9	10	4	6	7	0.295155
2	3	10	4	7	9	0.295112
1	9	1	7	1	7	0.295042
10	1	1	8	4	3	0.295041
3	10	1	6	6	9	0.295038
4	6	1	5	5	5	0.294996
4	2	1	3	7	7	0.294951
3	7	10	3	8	3	0.294942
3	6	1	7	4	3	0.294936
8	10	1	2	1	9	0.294928
1	10	1	4	1	5	0.294877
2	1	10	6	9	5	0.294861
5	8	10	10	2	1	0.294857
4	9	1	4	9	7	0.294817
10	9	10	6	10	1	0.294804
8	10	10	3	3	9	0.294802
10	9	10	3	10	3	0.294791
9	9	1	6	7	1	0.294772
10	4	10	10	9	9	0.294607
8	9	10	9	10	1	0.2946
1	7	10	1	8	7	0.294546
9	4	1	8	8	5	0.294516
8	2	1	9	5	1	0.294508
3	6	10	8	9	5	0.294481
3	4	10	5	1	5	0.294436
5	6	10	7	4	3	0.294403
8	7	1	4	9	9	0.294381
10	7	1	7	10	9	0.294363
6	3	1	3	1	9	0.294356
10	4	10	3	4	7	0.294352
2	8	10	7	1	3	0.294347
8	9	10	7	4	3	0.294336
10	5	1	1	4	5	0.294318
5	6	1	5	3	5	0.294301
2	8	10	8	6	5	0.294276
3	10	1	3	7	9	0.294215
6	2	1	3	10	1	0.294187
1	5	1	3	7	3	0.294159
6	6	10	5	5	9	0.294143
1	10	10	9	9	5	0.294135
8	10	10	5	5	3	0.294089
4	5	10	8	8	7	0.294084
10	9	10	10	9	3	0.294056
2	5	10	4	10	7	0.294038
1	7	1	2	9	9	0.29403
5	3	1	5	6	9	0.294022
7	3	1	1	10	9	0.29402
1	9	10	3	1	9	0.293938
8	5	10	9	2	9	0.293916
1	4	1	1	1	5	0.293891
3	4	1	5	6	9	0.293889
2	10	1	4	9	5	0.293856
1	7	10	4	6	9	0.293805
2	6	1	4	9	3	0.293783
8	3	1	9	9	7	0.29374
8	5	10	10	3	9	0.293708
2	1	10	9	10	9	0.293666
10	1	1	8	3	9	0.293662
1	6	1	1	7	9	0.29364
8	1	1	9	1	5	0.293639
8	9	10	3	8	7	0.293585
5	1	1	5	7	3	0.293579
1	2	10	3	2	9	0.293573
8	10	10	3	4	5	0.293555
6	4	10	9	10	5	0.293483
7	3	1	8	3	5	0.293479
2	5	10	9	5	9	0.293474
3	10	1	8	5	5	0.293326
7	4	10	10	7	5	0.293321
1	4	10	6	8	1	0.293308
4	10	1	7	9	7	0.293281
9	4	10	10	10	3	0.2932
4	10	1	9	6	5	0.293171
1	6	10	7	10	7	0.293072
8	5	10	6	10	9	0.293015
5	2	1	4	7	1	0.292988
9	5	1	5	8	7	0.29298
8	5	10	5	10	9	0.292956
2	7	10	5	6	1	0.292945
5	1	1	8	1	9	0.292932
6	9	10	4	1	1	0.292905
5	8	10	7	3	3	0.292891
5	7	1	8	9	7	0.292878
1	1	10	3	3	7	0.292874
1	5	10	1	3	5	0.292874
5	4	10	4	9	3	0.292858
9	8	10	5	6	5	0.292839
3	6	1	10	6	1	0.292774
2	1	1	7	4	7	0.292764
2	4	1	4	8	5	0.29273
10	9	10	7	4	7	0.292715
9	7	10	1	6	3	0.292674
8	10	10	5	6	7	0.292622
10	2	10	8	7	1	0.292621
9	6	10	6	7	3	0.292615
9	3	10	8	1	5	0.292549
2	5	10	10	5	9	0.292544
3	10	10	3	1	5	0.292537
3	7	10	5	10	9	0.29253
2	7	1	3	4	1	0.292506
6	1	10	9	8	9	0.292502
10	8	1	7	6	5	0.292453
10	8	10	3	10	3	0.292451
9	3	10	10	4	5	0.29242
6	2	10	9	8	1	0.292412
3	9	10	8	3	5	0.292395
9	7	1	3	3	7	0.292388
3	10	1	7	3	3	0.292359
10	10	10	5	4	7	0.292357
1	2	10	5	5	9	0.292334
6	6	1	3	3	9	0.292274
5	2	10	9	7	5	0.292268
2	1	10	8	6	9	0.292257
5	7	1	2	4	3	0.292241
8	3	10	2	9	9	0.292236
4	6	1	10	6	7	0.292228
1	8	10	5	4	7	0.292202
4	5	10	10	4	7	0.292192
7	2	1	2	3	5	0.292188
2	5	1	5	9	7	0.292121
3	4	1	3	3	5	0.292098
9	5	10	7	1	1	0.292056
5	7	1	8	5	5	0.292052
4	7	1	5	6	1	0.291967
2	5	1	2	8	9	0.291948
1	1	10	7	8	7	0.291933
6	1	1	1	1	1	0.291908
1	2	10	9	9	7	0.291877
8	4	10	6	8	1	0.291867
2	3	1	7	10	5	0.291796
10	9	1	10	1	9	0.29177
4	3	10	5	2	1	0.291748
6	5	1	9	6	1	0.291617
8	1	10	6	7	3	0.291616
2	2	10	5	9	7	0.291597
6	3	1	4	2	9	0.291567
6	7	10	7	6	5	0.291511
8	6	1	7	10	1	0.291509
3	9	1	5	6	9	0.291398
10	3	10	3	2	5	0.291337
6	2	10	5	9	1	0.291334
9	4	10	9	7	9	0.291322
4	6	10	7	3	5	0.2912
2	9	1	10	8	1	0.291164
8	3	10	1	9	1	0.29116
1	10	10	10	3	3	0.291155
10	3	10	4	8	1	0.291132
9	9	1	10	2	9	0.291126
5	7	1	1	4	5	0.29112
3	10	1	5	6	1	0.291115
5	1	10	8	9	3	0.291084
3	10	1	3	6	5	0.291083
7	5	10	7	2	7	0.291047
4	5	10	1	8	3	0.291034
9	4	10	10	9	3	0.291013
7	8	1	7	8	7	0.290956
6	6	1	1	7	3	0.290942
10	9	1	10	10	7	0.290942
1	8	10	3	6	5	0.29092
1	9	10	9	9	7	0.290918
7	3	1	1	7	5	0.290895
7	10	1	9	2	5	0.290871
4	4	10	5	7	3	0.290864
10	10	1	2	8	3	0.290857
9	4	10	9	6	7	0.29085
2	10	1	6	4	3	0.290838
4	6	1	8	9	1	0.29083
4	1	1	4	10	9	0.290787
6	5	10	8	1	1	0.290666
7	1	1	8	7	3	0.290606
5	6	1	10	5	7	0.290576
10	8	10	5	6	9	0.290564
10	5	10	2	8	7	0.290559
9	10	10	3	6	7	0.290552
8	7	1	10	9	9	0.290488
2	3	10	2	7	9	0.290468
7	4	10	10	7	9	0.290437
10	3	10	1	5	3	0.290429
9	9	10	9	1	1	0.290409
9	6	10	9	1	1	0.290385
3	7	1	4	10	9	0.290356
3	9	1	7	7	7	0.290304
10	5	10	10	2	5	0.290288
5	3	1	6	7	7	0.290269
4	9	1	1	5	1	0.290264
1	1	10	4	5	5	0.290237
4	9	10	3	7	9	0.290219
7	1	1	10	7	3	0.290217
8	9	10	8	6	3	0.290208
8	3	10	9	10	7	0.290178
4	5	10	4	10	1	0.290155
6	5	10	2	8	3	0.290152
5	2	1	6	3	3	0.290143
5	3	1	3	4	5	0.290095
9	4	10	6	1	1	0.290085
1	6	10	1	3	5	0.290083
6	3	10	1	9	3	0.290039
10	3	1	6	7	3	0.290028
10	3	1	5	9	1	0.209969
7	5	10	2	2	1	0.209965
3	10	10	10	2	1	0.209962
2	4	1	2	2	3	0.209959
4	10	1	2	4	9	0.209959
8	3	10	7	4	1	0.20995
5	8	1	9	10	5	0.209946
5	1	10	5	5	9	0.209945
4	9	1	5	1	7	0.209919
1	4	10	3	6	3	0.209909
8	3	10	10	3	3	0.209903
2	9	10	1	4	5	0.209892
10	7	10	6	7	1	0.209871
6	10	10	4	9	5	0.209859
7	3	1	4	2	9	0.209854
9	4	10	4	5	3	0.209853
7	5	1	6	3	3	0.209847
10	4	1	3	8	3	0.209842
9	6	1	2	8	1	0.209819
4	6	1	1	8	3	0.209813
6	10	10	8	9	5	0.209812
5	8	10	9	10	5	0.209803
7	5	1	2	5	9	0.20979
10	10	10	6	8	3	0.209785
1	7	1	4	8	7	0.20977
9	9	10	9	10	3	0.209751
5	7	10	1	8	9	0.209745
4	7	1	4	8	9	0.209723
10	5	10	5	8	5	0.209709
3	2	10	3	10	7	0.209707
4	9	1	3	6	3	0.209691
2	2	10	2	3	1	0.209688
9	8	10	7	1	5	0.209686
3	2	1	10	8	5	0.209681
2	9	10	9	2	5	0.209655
1	8	10	1	10	9	0.20965
5	4	1	8	6	1	0.209648
8	10	10	8	9	1	0.209643
3	3	1	10	3	1	0.209612
2	5	1	2	6	7	0.209604
6	1	10	6	10	7	0.209596
6	7	10	9	3	9	0.209596
7	8	10	8	9	3	0.20958
5	10	10	6	10	7	0.209573
2	10	1	7	4	7	0.209552
9	7	10	9	7	1	0.209534
6	7	10	4	1	3	0.209517
2	8	10	4	7	5	0.209511
6	8	1	5	2	9	0.209501
1	3	1	3	1	7	0.209467
1	3	1	3	1	9	0.209467
2	4	1	4	9	5	0.209454
4	7	1	7	4	3	0.209442
10	9	1	1	2	5	0.209437
3	4	1	3	3	3	0.209422
4	10	10	9	3	1	0.209409
2	5	1	6	5	7	0.209406
6	6	1	3	2	3	0.209403
8	10	1	10	7	9	0.209387
9	7	1	7	7	7	0.209379
6	4	1	1	2	1	0.209366
9	4	1	10	2	3	0.209349
8	2	1	5	3	9	0.209344
9	3	1	10	1	5	0.209344
1	7	10	1	9	3	0.209339
3	2	1	9	7	5	0.209331
5	8	10	4	10	1	0.209327
6	4	10	7	6	3	0.209323
1	1	10	8	9	5	0.209313
3	7	10	1	10	3	0.209311
9	6	10	9	4	3	0.209298
5	7	1	10	7	9	0.209291
7	6	1	4	9	7	0.209272
7	9	1	1	3	5	0.20926
1	2	1	2	8	9	0.209252
7	1	10	5	2	7	0.20925
3	9	10	5	2	5	0.20923
1	1	10	6	10	7	0.209227
8	9	1	9	1	5	0.209211
5	4	10	9	2	9	0.209205
5	4	10	8	2	1	0.209202
1	2	10	3	4	1	0.209198
4	8	10	7	3	3	0.209194
7	1	1	8	4	7	0.209194
3	4	10	7	3	7	0.20919
5	7	1	7	1	9	0.209179
10	2	1	4	7	9	0.209146
4	5	10	5	6	9	0.209137
3	1	10	6	4	5	0.209129
8	3	1	6	5	5	0.209091
4	7	1	4	5	3	0.209089
1	6	10	5	9	7	0.209058
7	4	1	1	8	5	0.209055
2	1	1	2	3	3	0.209048
8	2	10	5	9	5	0.209034
3	8	1	7	3	7	0.209033
8	6	1	7	6	9	0.209028
5	6	1	8	2	1	0.209019
1	3	1	8	3	3	0.209016
9	9	1	8	9	7	0.209008
2	8	10	9	9	7	0.209006
9	10	1	6	4	5	0.209006
7	4	10	4	9	1	0.209001
5	7	10	5	8	3	0.20899
2	6	10	6	5	5	0.208989
4	9	1	4	2	5	0.208975
5	7	1	9	4	1	0.208969
8	5	10	8	8	5	0.208968
7	1	10	8	2	7	0.20894
7	8	1	10	7	7	0.208937
5	8	10	3	7	5	0.208913
8	3	1	5	8	1	0.208913
6	9	10	5	9	5	0.208908
6	2	1	6	8	9	0.208907
10	10	10	4	3	1	0.208904
8	7	1	5	4	7	0.208901
8	5	10	2	2	3	0.208897
2	1	10	2	4	5	0.208891
1	9	10	5	5	5	0.208889
1	10	1	4	8	9	0.208872
8	2	10	7	4	5	0.208856
7	10	10	6	7	7	0.208849
4	5	10	4	2	7	0.20884
5	5	10	1	7	7	0.208824
3	1	10	4	9	5	0.208816
7	8	10	1	7	1	0.208815
5	6	1	5	5	9	0.208794
4	2	10	9	7	1	0.208787
4	9	1	9	7	5	0.208777
4	5	10	3	4	7	0.208772
3	4	10	5	8	9	0.208771
9	10	1	3	4	1	0.208764
10	2	1	7	9	7	0.208762
2	6	1	9	9	5	0.208738
1	2	10	6	5	3	0.208736
10	2	1	9	6	5	0.20873
5	2	1	3	2	1	0.208714
10	2	1	5	5	1	0.208707
3	6	1	3	7	3	0.208702
8	2	10	1	7	7	0.208691
3	1	1	2	6	1	0.208669
7	8	1	10	6	9	0.20866
1	3	1	10	9	7	0.208649
10	1	10	8	8	3	0.208638
8	8	1	6	8	1	0.208635
1	2	1	2	9	7	0.208623
9	4	10	8	9	1	0.208609
10	10	1	2	3	1	0.208607
5	4	1	3	9	1	0.208603
5	7	10	8	4	3	0.208602
3	8	1	5	5	1	0.2086
3	2	1	2	5	1	0.20859
9	4	1	10	6	3	0.208578
3	8	10	9	5	9	0.208575
8	2	1	3	6	9	0.208575
8	7	1	6	8	9	0.208568
1	4	10	10	8	7	0.208567
6	10	1	10	8	3	0.208562
2	9	1	10	2	1	0.208548
4	7	10	9	3	3	0.208535
9	7	10	10	2	7	0.208531
9	5	10	6	8	9	0.208509
10	9	10	4	4	7	0.208507
9	8	10	7	8	5	0.208472
9	1	1	7	6	1	0.20847
1	3	10	8	10	3	0.208447
2	10	1	10	8	3	0.208428
3	6	10	4	7	5	0.20842
10	4	10	8	6	9	0.208409
3	3	1	10	7	9	0.208407
8	5	10	7	8	1	0.208386
2	3	1	8	9	9	0.208382
10	4	1	8	10	7	0.20837
2	10	1	9	3	7	0.208361
4	10	1	3	3	5	0.208359
6	3	10	6	8	3	0.208348
10	10	10	10	5	5	0.208344
2	6	1	2	8	9	0.208317
7	1	10	7	3	5	0.208314
1	7	1	3	8	9	0.208309
8	10	10	4	4	1	0.208308
8	5	1	5	3	5	0.208304
5	9	10	9	6	7	0.208302
1	10	1	4	10	7	0.208296
1	7	1	5	4	3	0.208286
3	1	1	9	3	3	0.208282
10	1	10	4	3	1	0.208272
1	1	10	1	2	5	0.208269
4	10	1	2	5	1	0.20826
8	4	1	6	2	9	0.208255
9	4	10	7	7	9	0.208251
10	4	1	8	7	9	0.208232
7	8	1	9	8	7	0.208215
9	9	10	7	2	3	0.208212
8	3	1	3	3	7	0.20819
1	10	1	9	8	3	0.208181
10	5	1	2	9	7	0.208178
2	9	10	3	6	1	0.208147
5	4	10	7	3	9	0.208129
2	3	1	1	3	7	0.208112
2	3	10	6	8	9	0.208109
2	6	10	1	3	5	0.208081
2	7	10	7	9	1	0.208078
4	10	10	5	10	5	0.208077
5	2	10	8	5	9	0.208077
4	4	10	6	7	7	0.208076
8	9	1	4	3	3	0.208073
7	10	1	10	8	9	0.208055
2	1	10	4	10	9	0.20802
7	5	10	4	3	1	0.208009
10	3	10	7	9	7	0.207993
2	1	1	2	7	7	0.207981
1	4	10	5	6	7	0.20798
9	7	10	5	10	7	0.20797
9	9	10	3	7	7	0.207968
3	9	10	2	9	9	0.207965
10	8	1	8	1	7	0.207961
4	4	1	8	3	5	0.207947
5	6	10	7	3	7	0.207947
6	9	1	5	1	3	0.207917
4	10	10	4	2	9	0.20791
6	7	1	5	1	5	0.20789
2	2	10	6	7	1	0.207883
10	8	10	7	1	7	0.207872
7	4	10	9	4	9	0.207861
4	7	10	3	9	1	0.207857
6	3	10	5	7	1	0.207854
7	4	10	10	3	1	0.20785
6	5	10	8	5	9	0.207843
2	10	10	2	6	1	0.207838
4	7	1	2	2	9	0.207838
10	8	10	5	1	7	0.207826
3	3	10	10	9	5	0.20782
5	8	10	7	9	5	0.207817
5	3	10	5	6	1	0.207787
6	5	1	5	7	7	0.207786
6	5	10	3	8	9	0.207778
7	3	1	7	5	7	0.207773
7	4	10	4	1	3	0.207767
1	7	10	2	10	9	0.207754
7	9	10	3	7	1	0.20774
1	5	1	5	1	5	0.207723
7	2	1	10	10	1	0.207719
3	10	10	2	5	7	0.207718
7	5	1	9	5	5	0.207715
6	1	10	4	4	9	0.207688
3	1	1	6	10	7	0.207686
6	3	1	1	8	7	0.207685
8	8	1	6	3	3	0.207683
2	10	10	9	4	9	0.207661
8	4	1	1	8	5	0.207661
7	3	10	4	7	3	0.207659
5	1	10	10	3	3	0.207653
5	4	1	3	5	1	0.207651
6	7	10	3	5	5	0.207644
5	7	1	3	1	3	0.207632
5	2	1	7	8	1	0.207618
8	9	1	10	8	1	0.207596
10	4	1	2	10	3	0.207574
2	10	10	1	5	3	0.20757
4	10	10	3	4	1	0.207565
1	3	1	1	3	9	0.207557
6	10	10	2	6	1	0.207556
10	5	1	3	1	1	0.207555
4	5	1	7	8	7	0.207547
7	6	10	2	4	3	0.20754
10	7	1	2	10	5	0.207511
8	3	1	10	1	9	0.20751
10	8	10	2	2	3	0.207498
10	10	10	7	4	5	0.207497
3	6	1	1	6	7	0.207494
5	4	1	4	5	7	0.207481
2	5	1	5	7	5	0.207475
4	1	1	3	4	5	0.207467
4	7	1	3	7	5	0.207438
9	7	10	8	9	3	0.207437
7	3	10	7	8	3	0.207436
9	9	10	1	6	5	0.207433
9	3	1	2	3	5	0.207409
9	5	1	4	2	9	0.207399
4	1	1	5	8	5	0.207389
1	3	1	7	8	3	0.20737
10	2	10	9	10	1	0.20737
10	1	10	10	5	9	0.20736
5	8	1	4	5	1	0.207359
10	1	10	6	4	5	0.207354
6	8	1	4	7	3	0.207348
7	7	10	1	9	5	0.207316
5	3	1	4	2	3	0.207313
3	10	1	6	4	7	0.20731
7	10	1	1	9	5	0.207302
2	6	10	7	4	7	0.207295
10	8	1	5	7	3	0.207288
3	10	1	5	5	9	0.207285
6	7	1	9	6	9	0.207285
6	10	10	6	1	9	0.207279
4	7	1	3	1	3	0.207278
6	7	10	1	8	9	0.207258
5	5	1	4	5	3	0.207257
6	3	10	4	9	5	0.207255
8	8	1	1	5	3	0.207255
3	1	1	4	7	5	0.20725
7	8	10	10	4	3	0.207231
5	9	1	10	4	7	0.207229
6	9	10	6	10	1	0.207228
4	5	1	10	1	7	0.207194
3	2	10	9	3	5	0.207177
2	4	1	2	5	3	0.207173
7	7	10	10	10	9	0.207173
1	3	1	7	10	9	0.207168
1	10	1	4	7	1	0.207167
2	7	10	5	2	7	0.207151
8	9	10	2	10	3	0.207137
1	6	1	2	4	5	0.207123
7	7	10	9	8	1	0.207123
8	8	10	8	9	3	0.207111
7	10	1	9	1	9	0.207105
5	1	10	10	5	1	0.207104
10	10	10	2	9	5	0.207103
9	1	10	8	9	1	0.207096
4	5	10	2	3	3	0.207082
10	3	1	2	3	1	0.20707
6	8	10	7	5	9	0.207068
8	2	1	7	1	5	0.207049
9	4	10	8	4	3	0.207047
10	5	10	7	5	3	0.207046
5	2	10	3	7	3	0.20703
5	9	1	9	9	7	0.207026
1	3	10	5	6	5	0.207019
7	4	10	5	6	5	0.207005
3	2	10	7	5	3	0.207002
1	8	10	8	9	1	0.206991
10	7	10	6	4	9	0.206979
8	10	1	8	10	1	0.206965
9	8	10	1	8	7	0.206959
5	1	10	10	1	7	0.206958
9	10	1	10	2	7	0.206947
4	2	1	8	2	7	0.206941
3	1	1	2	1	7	0.206936
2	8	1	3	4	9	0.206917
2	9	10	8	1	7	0.206915
7	7	1	2	5	7	0.206909
2	6	10	2	9	9	0.206865
9	4	10	4	4	7	0.206863
3	9	1	7	6	9	0.206855
7	4	10	1	8	5	0.206846
2	7	10	1	8	1	0.206845
3	7	10	3	7	1	0.206828
10	2	1	6	1	1	0.206817
10	4	10	9	8	7	0.206817
1	10	1	10	5	1	0.206814
10	9	1	2	6	5	0.20681
8	2	10	5	2	7	0.206808
2	7	10	3	1	9	0.206806
10	2	10	4	7	5	0.206802
6	8	10	1	10	3	0.206789
2	3	1	10	5	3	0.206751
5	2	1	1	9	5	0.206736
9	10	1	4	4	3	0.206715
3	2	10	7	10	1	0.206712
5	5	1	8	2	9	0.20669
5	7	10	3	8	9	0.206673
5	2	10	9	2	9	0.206662
6	8	10	10	3	3	0.206655
8	1	10	9	3	7	0.206653
2	10	10	10	10	9	0.206637
5	6	10	7	4	7	0.206601
3	8	1	4	8	7	0.206591
5	2	10	9	2	1	0.206588
10	10	1	7	6	5	0.206577
1	7	10	7	1	7	0.206568
2	8	1	1	6	5	0.206565
1	4	1	1	3	9	0.206559
5	7	10	3	4	9	0.206552
7	4	1	8	5	1	0.206535
2	9	10	6	2	3	0.206527
1	7	1	3	7	9	0.206511
1	5	10	9	5	5	0.206501
5	8	10	3	3	9	0.2065
6	2	1	2	7	5	0.206498
1	3	1	5	2	1	0.206492
1	5	10	3	4	1	0.206492
2	9	1	5	8	5	0.206487
5	10	1	3	7	3	0.206484
10	3	10	4	4	9	0.206482
8	5	1	2	5	5	0.206474
9	7	10	7	1	5	0.206472
9	7	1	6	3	7	0.206435
6	9	1	2	7	9	0.20643
10	2	1	1	4	5	0.206417
10	2	1	10	4	1	0.206417
10	7	10	8	2	7	0.206414
9	1	10	8	6	3	0.206412
10	1	10	1	6	9	0.206358
5	7	10	8	3	7	0.206353
5	6	10	6	5	1	0.206345
10	8	10	10	10	7	0.206341
9	3	1	8	10	5	0.206329
2	8	10	10	10	5	0.20631
4	6	1	5	4	5	0.20631
3	7	10	6	7	5	0.206307
7	3	1	7	4	3	0.206296
8	3	1	7	10	5	0.206295
8	2	1	7	3	3	0.20628
6	1	10	2	8	7	0.206268
8	3	10	6	4	1	0.206265
1	10	1	2	5	1	0.206244
6	5	10	5	3	1	0.206234
5	3	10	9	10	1	0.206228
2	8	1	8	8	1	0.206201
2	1	10	2	5	5	0.206188
2	10	1	3	9	7	0.206179
6	2	1	5	5	1	0.206177
2	1	10	8	6	7	0.206172
5	4	1	1	7	5	0.206171
1	7	1	8	2	9	0.206158
3	2	10	9	1	5	0.206149
3	5	10	6	8	5	0.206148
7	10	1	3	8	5	0.206139
4	1	10	5	6	1	0.206107
7	1	1	1	8	3	0.206101
5	6	10	3	10	9	0.206081
2	3	10	5	9	7	0.206079
5	9	1	7	9	9	0.206066
4	3	1	6	5	9	0.206038
4	10	10	4	5	9	0.206027
10	2	1	2	4	9	0.206022
3	6	10	6	7	5	0.206019
7	10	10	10	4	9	0.206002
8	8	10	1	3	5	0.206001
6	10	10	1	5	3	0.205971
1	4	1	9	8	3	0.205962
10	8	1	9	5	1	0.205949
2	1	1	2	3	1	0.205939
3	2	1	7	7	7	0.205935
8	8	10	1	3	9	0.205929
9	9	1	4	10	3	0.205924
3	5	10	8	8	7	0.205907
6	5	1	2	8	7	0.205906
5	3	1	2	9	7	0.205889
10	10	1	3	10	1	0.205886
10	7	10	2	9	1	0.205884
3	8	10	2	5	9	0.205875
6	4	1	4	3	1	0.205865
1	6	1	7	1	3	0.205861
2	4	10	9	1	9	0.205861
3	10	1	6	2	9	0.205849
1	10	1	7	5	7	0.205843
4	1	1	10	10	1	0.205842
9	7	10	1	5	7	0.205842
3	4	1	1	8	9	0.205834
3	6	1	10	8	5	0.20583
4	5	10	10	1	5	0.205827
6	5	1	5	8	1	0.205818
4	10	1	5	10	1	0.205807
8	9	1	10	7	1	0.205798
1	6	1	3	1	7	0.205795
7	1	10	2	5	7	0.205752
3	6	1	8	3	7	0.205751
4	6	10	5	9	9	0.205744
8	1	10	1	3	5	0.205744
1	7	1	5	8	1	0.205741
1	4	10	4	8	9	0.205722
4	7	10	10	4	3	0.205716
3	6	10	9	9	7	0.205701
3	8	10	7	5	9	0.205699
8	9	1	8	3	7	0.205682
3	8	1	8	7	1	0.205677
4	5	10	8	7	5	0.205676
2	9	10	6	8	3	0.205664
1	2	10	3	2	1	0.205657
5	2	10	10	2	5	0.205657
4	3	1	3	8	1	0.205654
3	7	10	6	1	9	0.205636
6	6	1	8	2	1	0.205634
5	3	10	2	1	3	0.205625
6	8	1	8	7	1	0.205611
6	10	10	10	1	1	0.205597
9	4	10	1	1	9	0.205592
5	9	10	1	9	3	0.205566
3	2	1	2	1	3	0.205537
7	1	1	3	10	9	0.205537
9	5	10	2	3	1	0.205535
7	10	10	8	5	1	0.20552
1	2	10	8	6	1	0.205512
4	3	10	9	2	3	0.205501
2	4	1	10	9	1	0.205489
3	8	1	8	7	5	0.205476
4	10	10	4	3	3	0.205467
10	3	1	5	9	7	0.205465
9	10	1	3	9	5	0.205449
3	6	1	9	9	9	0.205444
1	10	1	1	1	5	0.205438
9	8	10	7	4	7	0.205434
8	9	1	6	5	5	0.205422
7	10	1	2	10	7	0.205417
9	7	10	7	8	1	0.205391
1	10	10	4	7	3	0.205383
7	6	1	3	4	3	0.205371
3	3	1	9	9	5	0.20537
10	5	1	6	7	9	0.205364
10	1	10	1	5	9	0.205353
10	9	1	10	10	1	0.205347
9	5	10	1	3	1	0.205341
6	8	1	10	3	5	0.205333
6	7	1	1	7	7	0.205332
5	9	10	5	3	9	0.205324
1	1	10	8	9	9	0.205319
6	1	10	10	5	7	0.205313
9	8	10	1	10	3	0.205289
6	3	1	5	8	7	0.20528
2	3	10	9	4	7	0.205249
8	8	10	9	9	7	0.205249
2	7	10	10	1	3	0.205223
10	6	10	8	6	9	0.205216
10	4	10	1	4	1	0.205202
6	1	10	3	9	3	0.205195
8	7	1	3	8	1	0.205193
8	9	10	2	2	5	0.205185
5	4	10	4	6	7	0.20518
6	10	10	5	10	5	0.20518
5	1	10	10	1	1	0.205179
6	5	10	5	1	1	0.205173
9	10	1	7	2	5	0.205162
3	10	10	1	2	9	0.205137
6	2	1	6	1	5	0.205121
6	6	10	8	10	3	0.205103
3	8	10	5	4	1	0.205093
9	3	10	2	2	3	0.205079
5	1	1	7	10	9	0.205078
8	8	1	9	8	5	0.205077
6	4	1	10	8	1	0.205076
2	9	10	4	3	3	0.205041
7	10	10	6	5	9	0.205014
10	6	1	4	8	9	0.205006
10	2	1	10	2	9	0.205003
3	1	1	10	5	9	0.205002
7	5	10	6	10	5	0.205002
8	2	1	8	3	3	0.204998
3	9	1	4	8	1	0.204982
6	5	10	7	5	5	0.204981
6	1	10	1	7	7	0.204962
6	7	10	8	5	1	0.204943
3	1	1	6	8	9	0.204936
9	3	10	9	9	1	0.204913
5	8	1	6	7	9	0.204912
10	8	1	8	5	1	0.204891
5	3	10	4	8	5	0.204889
5	6	10	2	1	3	0.204861
5	10	1	6	7	9	0.20486
4	7	10	9	7	5	0.204856
2	6	1	2	8	5	0.20483
1	1	10	6	5	1	0.204821
6	6	1	4	3	1	0.20481
4	7	10	4	8	1	0.204807
5	2	1	1	3	7	0.204799
3	7	10	4	4	5	0.204786
6	3	1	2	7	7	0.204786
8	8	1	10	8	1	0.204776
1	9	10	6	10	5	0.204766
2	7	10	7	3	1	0.204766
9	9	1	5	6	1	0.204766
7	10	10	5	2	5	0.204758
9	9	10	6	10	3	0.204757
10	2	1	9	7	7	0.20474
7	7	1	10	6	7	0.204696
1	9	10	9	9	9	0.204691
4	1	1	3	3	1	0.204687
2	3	10	6	6	7	0.204682
1	3	10	10	6	1	0.204673
7	5	1	4	8	9	0.204666
9	4	1	10	3	3	0.20466
6	9	10	5	5	9	0.204656
8	5	10	5	1	7	0.204653
10	9	10	9	10	5	0.204653
3	2	10	8	5	9	0.204627
7	1	1	8	7	1	0.204614
4	9	1	10	2	5	0.204609
6	5	1	2	3	5	0.204593
2	1	10	7	10	5	0.204583
2	1	1	2	3	9	0.204579
1	6	10	5	3	5	0.204572
1	1	10	8	9	3	0.204555
6	3	10	5	6	9	0.204554
2	6	1	6	3	3	0.204551
4	7	10	4	6	5	0.204539
4	3	10	10	6	9	0.204525
3	2	10	8	4	5	0.204508
8	1	1	10	7	9	0.204504
1	3	10	6	6	9	0.204503
9	9	10	2	9	5	0.204503
4	8	10	10	9	7	0.204501
4	1	10	5	5	9	0.204489
9	3	1	3	2	1	0.204489
6	9	1	5	10	3	0.204485
8	5	1	1	4	5	0.204474
1	3	10	5	9	3	0.204472
8	2	1	7	10	3	0.204465
1	9	10	9	6	1	0.204464
3	10	1	4	3	3	0.204428
10	7	1	5	1	7	0.204418
10	1	10	8	10	7	0.204411
7	10	1	5	2	1	0.20441
6	6	1	2	5	9	0.204402
8	5	10	8	1	3	0.204358
10	8	1	1	4	5	0.20435
9	9	1	1	6	7	0.204335
3	9	10	2	2	9	0.20432
9	3	1	3	3	5	0.204316
2	9	1	1	2	5	0.204299
1	7	10	2	1	5	0.204291
5	4	1	6	4	9	0.204288
10	2	1	9	5	1	0.204284
5	10	10	2	6	7	0.204276
1	8	1	7	3	1	0.204258
3	9	1	1	1	3	0.204249
1	4	10	1	6	9	0.204248
9	5	10	9	3	9	0.204234
4	7	10	7	3	7	0.204232
6	1	10	8	6	5	0.204231
1	2	10	10	10	7	0.204221
3	5	10	1	7	3	0.204215
8	1	1	3	1	7	0.204193
5	8	10	2	10	7	0.204185
9	5	10	9	6	1	0.20418
8	9	10	6	4	1	0.204175
8	7	1	5	9	7	0.204172
9	10	10	9	10	7	0.204166
2	5	10	5	9	3	0.204162
4	3	10	7	9	1	0.204157
8	3	10	5	2	3	0.204152
10	4	10	8	10	5	0.204142
7	6	10	8	4	3	0.204133
9	6	1	3	1	5	0.204119
1	4	1	10	8	3	0.204117
8	7	1	4	4	7	0.2041
2	9	10	8	8	1	0.204089
5	5	1	10	1	1	0.204079
5	5	1	6	1	1	0.204077
6	8	10	8	7	9	0.204039
8	9	10	5	8	5	0.204033
7	7	10	4	2	3	0.204021
9	8	1	5	4	3	0.204019
5	5	10	3	9	3	0.204017
2	10	1	1	8	1	0.204013
9	8	10	5	2	7	0.20399
4	3	10	9	10	9	0.203983
9	7	10	8	9	1	0.203981
5	2	1	2	5	1	0.203958
3	2	10	2	5	1	0.203957
9	9	1	2	9	7	0.203935
9	8	1	9	10	7	0.203909
1	2	10	9	9	9	0.203905
3	10	10	5	1	1	0.203894
10	5	10	6	7	9	0.203893
5	4	10	9	7	1	0.203889
4	10	1	9	7	1	0.203869
7	4	10	6	1	7	0.203857
3	4	10	9	1	3	0.203854
2	4	1	1	4	9	0.203852
3	7	10	9	5	1	0.203838
2	9	1	4	2	9	0.203824
5	9	1	7	1	3	0.203814
9	7	10	5	3	7	0.203803
9	10	10	8	6	1	0.203799
3	9	10	5	1	5	0.203786
1	8	10	5	6	7	0.203772
4	3	10	8	3	1	0.203763
10	7	1	6	1	1	0.203762
7	4	10	3	5	3	0.203744
3	1	10	8	6	3	0.203741
5	9	10	1	5	5	0.20373
10	8	1	6	5	3	0.203724
3	4	1	6	8	1	0.203721
3	5	10	8	7	5	0.203696
4	9	10	10	8	5	0.203691
4	8	10	10	6	7	0.20369
5	8	1	4	2	9	0.20364
6	10	10	9	8	7	0.203634
7	7	1	2	7	1	0.203625
3	6	1	8	9	3	0.203623
5	2	10	10	6	9	0.203622
8	6	10	1	9	1	0.20362
8	4	1	5	10	7	0.203618
3	6	1	7	9	7	0.203596
2	6	10	1	5	1	0.203592
4	10	1	4	4	1	0.203592
4	5	10	1	3	5	0.20359
5	3	1	5	10	5	0.203589
4	5	10	5	10	7	0.203586
10	1	1	3	5	5	0.203585
10	1	1	1	2	7	0.203577
5	6	10	2	9	7	0.203539
8	1	10	10	4	3	0.203531
2	6	1	10	2	5	0.203522
5	8	1	10	4	7	0.203514
3	6	10	3	4	7	0.2035
1	9	10	5	7	7	0.203499
7	1	10	5	2	1	0.203496
10	7	10	2	10	1	0.203487
2	1	1	5	6	5	0.203486
10	3	1	8	10	1	0.203474
10	5	1	2	1	9	0.203474
2	7	1	9	7	5	0.203461
8	7	10	1	10	3	0.203459
9	9	10	7	8	5	0.203441
2	5	1	4	3	5	0.203425
4	10	10	9	6	3	0.203422
8	8	1	9	4	9	0.203415
9	2	10	4	3	1	0.203383
7	5	1	4	3	7	0.203379
8	9	10	10	4	5	0.20336
1	6	10	6	8	5	0.203337
2	6	10	2	9	7	0.203327
6	5	1	5	4	1	0.20331
7	7	10	3	6	7	0.203298
1	1	1	9	8	3	0.203295
8	9	10	2	1	5	0.203294
4	4	10	10	7	7	0.203293
10	5	1	7	1	7	0.203288
8	8	10	8	9	1	0.203282
6	1	10	5	4	7	0.20326
2	5	10	2	9	3	0.203257
8	8	10	10	1	9	0.203236
2	6	10	8	6	9	0.203214
5	8	10	7	5	9	0.203214
6	5	10	6	4	5	0.203213
3	1	10	9	2	9	0.203204
1	2	10	7	5	7	0.203193
5	6	1	4	3	7	0.203188
2	3	10	9	8	1	0.203176
10	4	1	6	7	9	0.203175
5	4	1	6	2	7	0.203166
1	6	1	5	8	5	0.203159
9	3	1	6	8	1	0.203155
2	7	1	10	7	1	0.203154
2	3	1	3	7	9	0.203153
2	9	10	10	1	1	0.203152
9	6	10	9	1	5	0.203148
2	7	10	3	3	3	0.203147
6	7	1	1	10	5	0.203147
3	1	10	7	9	5	0.203146
5	3	10	7	6	5	0.203139
9	10	1	3	4	3	0.203138
6	10	1	10	2	3	0.203133
7	1	1	6	8	3	0.203131
10	9	10	9	4	9	0.203119
10	4	1	1	9	1	0.203117
6	1	10	8	5	9	0.203101
5	6	1	9	1	7	0.203098
6	2	10	2	9	1	0.203097
7	1	1	4	8	5	0.203087
1	2	10	4	10	7	0.203075
8	7	1	9	1	1	0.203066
8	8	1	10	2	1	0.203057
7	9	1	3	4	1	0.203056
4	8	1	5	5	5	0.203055
3	6	1	5	10	7	0.203049
1	1	1	6	9	7	0.203047
10	6	1	7	6	7	0.203027
2	2	10	7	5	7	0.203014
4	1	1	6	6	9	0.203002
5	7	10	3	3	9	0.202991
3	10	10	6	9	3	0.202985
7	10	10	5	3	1	0.202981
1	10	1	5	9	7	0.202965
3	7	1	3	5	3	0.202947
9	4	1	10	1	7	0.202935
6	8	10	8	5	9	0.202925
10	3	1	5	7	5	0.202922
10	3	1	5	7	7	0.202912
3	1	1	5	1	7	0.202902
10	6	1	7	7	5	0.202894
6	2	10	9	6	3	0.202879
4	4	10	6	3	7	0.202869
4	7	10	8	1	9	0.202869
6	1	10	3	10	9	0.202864
3	3	10	2	9	7	0.202857
5	3	1	2	8	3	0.202849
2	3	1	6	8	7	0.202829
3	10	1	6	7	3	0.202821
6	6	10	3	8	7	0.20282
10	1	1	10	4	5	0.202817
1	8	1	10	7	3	0.202795
5	1	1	4	5	9	0.202794
3	4	1	3	8	7	0.202783
1	9	1	10	6	5	0.202782
7	2	10	9	7	7	0.202771
8	9	10	8	9	7	0.202743
4	8	10	10	2	7	0.202727
5	9	10	2	5	1	0.202717
9	10	10	2	4	9	0.202716
5	6	10	10	2	7	0.202712
6	1	10	1	4	7	0.202701
5	7	1	3	6	9	0.202688
5	6	10	5	3	7	0.202683
1	8	10	5	1	3	0.202672
9	8	1	5	6	5	0.202652
9	1	1	7	8	1	0.202651
1	1	10	5	1	3	0.202643
10	2	10	7	3	9	0.202641
4	2	10	2	3	5	0.202637
6	4	10	4	9	7	0.20263
8	7	1	8	10	5	0.20263
2	6	1	5	1	5	0.202617
1	9	1	3	10	7	0.202604
5	4	1	5	7	7	0.202603
7	3	10	5	1	7	0.202585
4	7	1	8	6	9	0.202561
8	3	1	4	3	3	0.202539
2	2	10	7	8	7	0.202538
4	4	10	2	8	1	0.202532
9	2	1	10	4	3	0.202522
1	9	1	2	9	9	0.202518
8	6	10	4	7	7	0.202518
4	8	1	6	5	5	0.202508
5	4	10	10	8	3	0.202507
5	8	10	1	3	7	0.202507
2	10	10	2	7	5	0.202506
5	5	10	1	7	9	0.202495
6	5	1	4	2	9	0.202492
2	7	1	7	3	1	0.202488
2	5	10	6	5	3	0.202485
2	9	10	8	2	3	0.202479
8	9	10	3	1	3	0.202475
9	9	10	9	6	5	0.202449
6	9	10	2	4	3	0.202444
10	3	1	7	10	5	0.202434
6	3	1	9	2	9	0.202427
7	10	10	9	1	9	0.202422
6	5	1	1	9	9	0.202418
2	1	10	10	1	5	0.202413
4	3	1	7	7	1	0.20241
9	5	10	5	6	5	0.202404
1	4	10	4	8	5	0.202401
8	9	10	8	10	5	0.202393
10	6	1	3	7	7	0.202366
3	4	10	1	1	5	0.20236
10	9	10	7	7	5	0.202347
6	2	1	7	6	1	0.202337
7	6	10	9	7	5	0.202335
4	10	10	6	7	3	0.202329
10	4	1	9	10	3	0.202321
3	9	1	9	9	9	0.20232
6	8	10	6	6	9	0.20231
2	9	10	1	1	3	0.202306
2	5	1	10	1	5	0.202299
7	5	1	5	7	5	0.202298
3	5	10	5	1	3	0.202275
5	1	10	7	5	3	0.202275
3	1	10	3	8	5	0.202268
6	5	10	4	8	1	0.202259
10	3	1	8	4	1	0.202249
8	5	1	9	2	1	0.202241
10	2	1	4	7	3	0.202232
5	8	1	7	2	9	0.202228
9	2	1	5	9	7	0.202226
7	2	10	4	10	5	0.202222
10	4	1	6	6	1	0.202211
8	5	1	10	4	1	0.202206
8	1	10	7	2	9	0.202192
10	5	1	9	9	5	0.202179
3	8	10	1	3	7	0.202177
7	10	1	10	10	3	0.202171
9	5	10	3	9	7	0.202162
6	10	10	9	2	7	0.202161
5	7	1	3	8	5	0.202158
7	8	10	3	10	3	0.202158
7	3	1	9	6	7	0.202134
5	3	1	6	8	1	0.20213
3	8	10	5	5	7	0.202125
1	5	1	1	4	9	0.202122
1	6	1	10	2	3	0.202122
8	4	10	2	3	9	0.202115
7	3	1	5	10	1	0.202112
10	10	1	7	7	1	0.202111
9	1	10	4	9	3	0.20211
7	5	10	1	3	1	0.202109
3	2	1	3	10	7	0.202106
1	1	1	8	3	7	0.202094
4	10	10	6	6	7	0.202091
5	4	1	2	2	9	0.202085
2	8	1	6	3	3	0.202083
9	2	10	5	2	1	0.202079
10	1	1	6	4	7	0.202066
10	2	10	9	6	3	0.202062
9	3	1	2	4	9	0.202055
1	9	10	6	8	7	0.202031
7	2	10	10	8	7	0.202029
9	4	10	5	8	3	0.202008
1	1	1	7	5	3	0.202004
6	5	1	5	7	9	0.202004
4	6	1	1	8	7	0.20199
6	9	1	4	3	3	0.201985
8	8	10	1	8	7	0.201985
1	3	10	8	9	3	0.201958
4	9	10	2	2	5	0.201955
10	6	1	4	5	5	0.201951
9	5	10	10	4	1	0.201936
8	2	10	3	5	9	0.201933
4	8	10	3	3	5	0.201921
10	7	10	9	8	1	0.201912
3	3	10	1	7	5	0.20191
10	5	10	10	2	1	0.201908
4	3	1	4	4	5	0.201905
4	7	1	1	8	7	0.201891
4	9	1	4	2	9	0.201888
5	2	1	9	1	1	0.201883
1	3	10	4	2	9	0.201876
4	2	10	10	3	3	0.201875
6	4	1	9	10	1	0.201873
8	10	10	6	6	1	0.201864
1	4	1	10	4	3	0.201848
1	5	1	4	2	9	0.201848
1	8	1	4	2	9	0.201848
5	2	1	3	7	1	0.201828
8	2	10	9	6	1	0.201818
2	5	10	8	3	7	0.201817
2	1	10	5	7	1	0.201805
4	8	10	7	3	1	0.201802
1	6	10	6	2	9	0.201793
3	9	1	8	6	9	0.201771
4	6	10	5	5	7	0.20177
4	4	10	1	9	3	0.201753
1	9	10	5	6	7	0.201742
4	3	10	10	6	1	0.20174
3	8	1	1	5	1	0.201734
4	10	1	3	3	9	0.201707
5	1	1	2	3	9	0.201704
4	3	10	8	9	9	0.201697
9	2	1	9	6	5	0.201695
7	8	1	1	10	5	0.201672
10	5	10	10	9	3	0.201666
8	7	10	3	6	5	0.201657
8	4	1	6	4	3	0.201653
4	7	10	1	7	5	0.201647
4	1	1	4	2	3	0.201643
10	5	1	9	7	7	0.201643
9	9	10	9	9	3	0.201628
4	8	1	10	8	9	0.201622
7	3	10	10	1	3	0.201609
8	5	10	10	1	9	0.201606
10	6	1	2	5	5	0.20159
2	7	10	5	4	9	0.20158
5	10	10	9	2	5	0.201578
8	2	1	7	7	7	0.201574
10	5	1	7	6	3	0.201557
3	9	1	1	8	5	0.201542
9	8	10	10	5	1	0.201539
4	8	1	3	9	9	0.20153
4	4	1	10	2	5	0.201518
9	10	1	4	6	3	0.201501
8	6	10	4	7	1	0.201493
8	4	10	5	8	9	0.201492
3	9	1	5	10	7	0.201488
3	9	10	6	7	3	0.201463
7	1	10	9	2	7	0.201463
1	5	1	1	8	3	0.201457
6	6	10	10	1	1	0.201429
7	3	1	6	8	1	0.20142
6	7	10	2	5	9	0.201419
9	1	1	5	10	1	0.201413
4	2	10	9	9	5	0.201405
4	2	10	8	3	3	0.2014
7	10	1	4	8	9	0.201399
2	4	10	7	9	3	0.201394
5	3	10	2	6	7	0.201385
7	3	10	9	7	5	0.201385
1	3	10	3	6	5	0.201379
1	3	10	2	3	3	0.201363
5	3	1	3	7	5	0.201361
3	8	10	1	6	1	0.201354
10	2	10	4	8	7	0.201329
6	8	1	9	8	1	0.201322
9	6	10	4	5	7	0.20132
9	9	1	1	7	9	0.201313
10	5	1	6	3	5	0.201311
7	8	10	5	3	5	0.201309
10	9	1	2	1	1	0.201304
1	10	1	5	2	1	0.201297
9	7	1	3	3	1	0.201297
10	3	1	1	6	9	0.201281
4	7	10	2	8	1	0.201265
10	6	10	4	1	5	0.201264
5	9	1	6	4	7	0.201245
9	2	10	2	5	3	0.201245
8	2	1	3	9	1	0.201243
1	3	10	4	4	1	0.201228
9	7	10	2	10	7	0.201227
2	10	1	4	8	3	0.201214
9	1	1	9	7	7	0.201212
1	7	1	4	4	1	0.201199
8	3	10	9	6	5	0.201195
7	9	1	10	6	5	0.20118
3	5	10	10	4	1	0.201164
6	2	10	9	3	5	0.201142
1	4	10	1	8	5	0.201136
1	10	1	7	1	9	0.201133
3	5	1	8	9	7	0.201117
9	9	10	9	4	3	0.201101
2	8	10	1	6	9	0.201085
5	8	10	7	6	9	0.201084
3	5	1	10	5	9	0.201054
4	3	10	3	9	9	0.201051
7	7	1	4	1	1	0.20105
9	6	1	4	4	9	0.201002
5	1	1	1	4	7	0.201
10	3	10	5	9	9	0.200995
5	7	1	8	10	5	0.200982
5	8	10	5	6	7	0.200974
7	10	1	10	1	3	0.200963
7	3	10	3	1	5	0.200962
7	9	10	3	5	5	0.200955
7	9	10	5	4	7	0.200953
2	9	1	5	2	1	0.200944
1	9	1	2	9	1	0.200937
5	6	1	6	5	1	0.200934
10	5	10	4	3	9	0.200933
1	1	10	2	6	7	0.200913
9	2	10	3	5	1	0.200912
1	1	10	1	7	5	0.200885
7	9	10	9	4	9	0.200862
9	9	10	6	10	5	0.20085
6	4	10	4	2	7	0.200835
8	2	1	1	3	1	0.200832
1	7	10	6	9	1	0.20083
2	6	1	10	7	7	0.200773
2	10	10	3	5	3	0.20076
3	5	10	5	10	7	0.200756
5	1	1	9	8	5	0.200746
5	1	10	4	1	9	0.200733
1	8	10	2	9	7	0.200723
5	4	10	9	1	3	0.200719
7	8	10	6	2	5	0.200706
5	10	1	3	1	7	0.200684
7	7	10	3	8	3	0.200684
7	9	10	8	4	5	0.200681
2	8	10	3	6	5	0.200663
3	5	1	1	3	9	0.200663
10	9	1	4	4	1	0.200639
8	4	1	8	2	1	0.200622
10	2	10	9	1	7	0.200614
4	2	10	10	10	1	0.200604
4	7	1	2	6	7	0.200589
10	8	1	1	4	7	0.200573
1	7	10	5	4	9	0.200571
1	9	1	5	4	9	0.200571
6	2	1	8	5	1	0.200568
4	3	10	1	8	3	0.200558
6	6	1	9	5	5	0.200555
4	7	1	9	7	1	0.200552
1	10	1	10	5	3	0.200537
5	6	10	9	8	1	0.200537
6	8	1	8	6	9	0.200528
4	1	1	9	8	1	0.200526
8	9	1	2	2	3	0.200497
1	2	1	3	4	1	0.200494
6	2	1	6	3	5	0.200491
8	9	10	7	1	9	0.200483
3	4	10	7	9	3	0.200482
1	4	1	8	6	3	0.200468
6	10	10	7	6	7	0.200463
6	10	1	4	7	1	0.200457
9	3	1	4	1	5	0.200455
7	2	10	2	10	3	0.200451
2	2	1	4	4	1	0.200427
1	9	1	8	6	5	0.200394
1	9	1	6	1	9	0.200377
3	6	1	4	7	5	0.200371
3	2	1	7	4	1	0.200366
10	4	10	6	3	5	0.200365
9	4	10	4	9	9	0.200357
2	2	10	5	1	3	0.200352
5	10	1	3	3	5	0.200346
6	9	10	3	2	3	0.200337
6	6	10	5	8	1	0.200336
9	3	1	9	6	9	0.200321
5	3	1	6	2	5	0.200293
6	3	1	7	2	5	0.200284
1	6	1	4	10	9	0.200267
4	3	10	3	7	5	0.200263
9	3	1	6	6	5	0.200263
9	1	10	1	8	3	0.200249
10	3	1	8	4	9	0.200248
6	3	10	8	10	3	0.200235
2	2	10	6	8	1	0.200219
5	2	1	9	7	1	0.200187
9	6	1	2	3	5	0.200184
3	6	1	10	6	3	0.200162
9	3	1	3	1	1	0.200142
5	10	10	8	6	1	0.200112
5	1	10	3	6	5	0.200108
3	8	10	2	5	3	0.200098
1	8	1	4	6	3	0.200094
5	8	10	6	7	5	0.200083
1	6	10	5	2	9	0.200078
5	3	1	7	5	7	0.200072
9	8	1	9	8	3	0.200069
1	6	1	4	8	1	0.200062
2	5	1	3	2	1	0.200059
6	10	10	3	2	7	0.200059
7	5	10	10	6	3	0.200059
5	5	1	7	10	9	0.200048
2	5	1	2	5	3	0.200032
10	7	1	10	10	1	0.200022
9	8	1	1	6	9	0.20002
9	5	1	3	8	9	0.200013
1	10	1	8	7	3	0.200006
2	3	1	8	8	7	0.200005
2	3	10	4	3	1	0.199993
10	6	1	2	7	1	0.199993
5	7	10	7	3	1	0.199977
5	1	1	5	7	9	0.199971
7	9	1	8	5	7	0.199965
1	8	1	6	7	9	0.199959
6	8	1	3	3	5	0.199937
8	10	10	3	3	5	0.19991
6	10	1	9	3	3	0.199903
1	1	10	6	9	1	0.199897
8	9	1	4	2	7	0.199895
10	4	1	1	5	9	0.199894
2	7	1	4	3	3	0.199887
7	3	10	3	3	5	0.199887
9	10	10	10	5	9	0.199885
3	3	10	10	1	7	0.199866
9	5	10	6	1	1	0.199855
8	6	1	1	1	1	0.199841
8	10	1	10	4	7	0.199836
7	3	10	7	9	9	0.199833
5	5	10	7	8	9	0.199827
4	4	10	1	10	1	0.199804
2	7	10	5	3	5	0.199797
2	3	10	5	4	5	0.199792
4	7	1	10	1	1	0.199791
6	3	1	8	9	7	0.199773
5	3	10	4	3	9	0.199772
4	10	1	5	2	3	0.199749
4	7	10	2	7	1	0.199743
4	9	1	5	9	7	0.199743
7	5	10	10	1	1	0.199734
3	6	1	10	10	7	0.199727
2	9	10	10	9	7	0.199721
4	8	10	1	6	5	0.199721
5	9	1	8	6	3	0.199719
10	2	1	7	3	1	0.199717
10	6	10	4	2	7	0.199693
1	10	1	3	10	9	0.199647
9	2	10	3	5	5	0.199646
7	3	1	8	8	3	0.199634
10	2	1	8	3	5	0.19963
2	4	10	1	5	1	0.199619
7	6	1	3	7	5	0.199598
5	4	1	7	9	5	0.199587
5	3	10	3	5	9	0.199578
9	4	10	1	8	9	0.199578
9	3	10	2	2	9	0.199575
2	7	1	3	5	7	0.19957
3	8	10	6	6	5	0.199554
3	8	10	5	6	7	0.199545
[truncated: 8,091 more rows]

## Sheet: Sheet1fuben
g ent	f ent	correl	#edge	per50	per45	per40	per35	per30	per25	per20	per15	per10	per5	time	recalc_et	en_structure	spearman	pearson	pson_abs
0.3	0.6	0	58	3	11	23	46	77	138	211	321	493	741	151161	0.29633	0.602341	-0.0949485	9.84037e-19	9.84037e-19
0.1	0.1	0	49	0	2	5	7	13	18	27	35	48	61	19329	0.0999427	0.0960063	-0.105426	-1.50836e-18	1.50836e-18
0.6	0.8	0	116	29	48	69	100	149	196	273	376	514	703	275733	0.598884	0.803629	-0.31442	-1.55973e-18	1.55973e-18
0.5	0.1	0	98	0	0	1	4	8	13	20	28	42	64	154430	0.497664	0.096025	-0.495084	2.04326e-18	2.04326e-18
0.6	0.9	0	99	48	69	94	131	178	250	336	429	563	762	314350	0.600921	0.902605	-0.203447	-2.54299e-18	2.54299e-18
0.2	0.8	0	56	24	43	68	112	176	231	335	465	630	841	409625	0.197725	0.803025	-0.576778	-3.01662e-18	3.01662e-18
0.8	0.6	0	168	19	43	77	127	180	248	347	458	614	781	1096657	0.80167	0.601541	-0.131557	-5.30273e-18	5.30273e-18
0.3	0.8	0	56	19	37	61	97	155	201	298	425	586	810	193649	0.297347	0.801081	-0.571408	9.22887e-18	9.22887e-18
0.5	0.9	0	89	59	78	112	147	190	247	340	432	567	734	254717	0.499265	0.902929	-0.119394	-9.65347e-18	9.65347e-18
0.5	0.8	0	69	4	8	15	25	47	82	155	240	426	663	23494	0.498811	0.803472	-0.655633	-3.13296e-17	3.13296e-17
0.9	0.6	0	199	41	64	97	140	199	269	364	476	604	780	922453	0.901262	0.603703	-0.126162	3.5305e-17	3.5305e-17
0.1	0.2	0	51	9	16	22	32	40	54	64	81	94	128	90781	0.102345	0.196093	-0.242082	2.63228e-05	2.63228e-05
0.1	0.7	0	49	18	36	74	106	171	235	359	461	646	803	214192	0.0999427	0.703681	-0.13897	0.000103599	0.000103599
0.2	0.9	0	52	60	96	146	188	265	327	440	578	683	861	250910	0.198491	0.902698	-0.360637	-0.000176705	0.000176705
0.1	0.1	0.4	52	3	6	11	15	21	27	36	46	54	67	57565	0.098445	0.101951	0.651739	-0.000238918	0.000238918
0.1	0.2	0.1	51	9	15	21	33	43	58	70	88	102	128	72964	0.102345	0.196126	0.516869	0.000289551	0.000289551
0.2	0.4	0.2	53	24	38	50	71	94	112	141	178	205	256	205603	0.197497	0.39659	0.771091	0.000301749	0.000301749
0.7	0.3	0	121	11	19	29	43	55	70	89	109	139	185	764047	0.697701	0.296589	-0.785483	0.000305111	0.000305111
0.3	0.2	0.1	53	3	7	11	19	29	37	53	76	93	129	22353	0.297532	0.19611	0.852868	-0.000425209	0.000425209
0.1	0.1	0.2	51	1	4	6	10	14	21	27	38	46	61	21747	0.102345	0.0960429	0.611308	0.000680285	0.000680285
0.1	0.2	0.4	52	10	18	27	33	43	51	69	88	102	126	134388	0.098445	0.197444	0.585327	0.00188343	0.00188343
0.3	0.2	0.4	49	3	7	13	19	29	37	52	65	93	123	94532	0.298369	0.196143	0.725633	0.00245808	0.00245808
0.3	0.3	0.3	49	8	13	23	31	48	62	90	113	159	196	71614	0.298369	0.297907	0.543555	0.00316337	0.00316337
0.3	0.3	0.1	49	4	8	17	23	38	50	73	92	135	175	57547	0.298369	0.296573	0.579523	0.00319509	0.00319509
0.6	0.2	0	116	3	6	12	20	30	39	49	62	89	133	551758	0.603966	0.196109	-0.791601	0.00341953	0.00341953
0.8	0.2	0	166	7	13	20	29	39	48	60	78	97	124	1080922	0.798754	0.197492	-0.852385	0.00344144	0.00344144
0.3	0.1	0.3	49	0	0	3	6	12	17	26	34	49	63	33127	0.298369	0.0988797	0.658977	0.00388072	0.00388072
0.3	0.3	0	67	16	22	36	48	62	87	108	132	170	205	215561	0.296919	0.296557	-0.666276	0.00410669	0.00410669
0.3	0.4	0	67	26	36	54	69	89	119	149	183	234	280	197201	0.300705	0.39665	-0.636042	0.0044532	0.0044532
0.4	0.1	0	63	0	1	4	9	15	21	28	38	50	65	169821	0.401014	0.0974517	-0.717088	0.00945027	0.00945027
0.5	0.4	0	64	9	19	30	44	63	85	123	160	206	281	147489	0.498138	0.397947	-0.739574	0.00971713	0.00971713
0.2	0.2	0.2	59	7	13	21	30	43	58	74	92	114	952	82186	0.199504	0.197577	0.838619	0.0150802	0.0150802
0.2	0.2	0.1	59	10	16	24	34	45	59	75	94	116	954	107180	0.199504	0.19616	0.867471	0.0151125	0.0151125
0.2	0.3	0.2	59	19	29	41	57	75	96	119	146	178	950	121301	0.202987	0.297892	0.746174	0.0159451	0.0159451
0.3	0.2	0.2	58	5	9	16	23	36	50	67	86	112	907	115536	0.299873	0.197544	0.82656	0.0188966	0.0188966
0.2	0.4	0.3	55	26	40	52	73	97	125	147	186	237	894	216011	0.198189	0.397916	0.70681	0.0198096	0.0198096
0.2	0.3	0.5	55	16	26	34	49	68	91	107	134	169	900	115097	0.198189	0.296525	0.653553	0.0204112	0.0204112
0.1	0.4	0.5	51	39	60	74	98	116	145	166	202	230	278	353475	0.0983147	0.396635	0.498457	0.0227183	0.0227183
0.1	0.1	-0.7	49	0	2	6	10	17	22	31	37	49	57	41228	0.0999427	0.0960964	-0.348354	-0.0231168	0.0231168
0.1	0.1	-0.3	49	0	1	5	9	15	19	27	35	48	59	21331	0.0999427	0.0974892	-0.284946	-0.0231425	0.0231425
0.1	0.2	-0.2	49	6	10	18	24	36	44	61	74	97	113	76237	0.0999427	0.19606	-0.366175	-0.023727	0.023727
0.1	0.2	-0.9	49	7	11	19	26	39	49	66	80	103	121	93335	0.0999427	0.197577	-0.403659	-0.0237559	0.0237559
0.2	0.3	0.3	52	17	28	41	52	70	84	105	132	155	216	134218	0.198491	0.297924	0.598877	0.0239273	0.0239273
0.1	0.1	-0.5	51	0	2	5	11	15	23	29	38	46	60	43191	0.102345	0.0975249	-0.49573	-0.0240312	0.0240312
0.1	0.4	-0.3	49	27	37	55	68	93	112	146	169	210	241	191971	0.0999427	0.396681	-0.477775	-0.024047	0.024047
0.1	0.4	-0.1	49	27	36	54	66	91	110	140	163	203	239	296628	0.0999427	0.396666	-0.451034	-0.024047	0.024047
0.1	0.4	-0.6	49	27	38	57	71	96	114	145	169	212	247	205157	0.0999427	0.397872	-0.351934	-0.024082	0.024082
0.1	0.4	-0.2	49	23	32	49	63	86	104	134	159	201	238	143119	0.0999427	0.397947	-0.403659	-0.0240823	0.0240823
0.1	0.1	-0.1	52	0	3	7	11	18	23	32	41	47	59	122762	0.098445	0.0960429	-0.516983	-0.0244036	0.0244036
0.2	0.2	0.5	52	5	11	19	25	36	44	59	77	95	134	70235	0.198491	0.196093	0.724484	0.0244082	0.0244082
0.1	0.3	-0.7	49	17	24	37	47	66	80	105	123	151	174	120063	0.0999427	0.296605	-0.346032	-0.0244257	0.0244257
0.1	0.3	-0.9	49	18	25	38	48	64	78	103	121	151	183	127891	0.0999427	0.29929	-0.330523	-0.0244905	0.0244905
0.1	0.3	-0.5	49	18	26	40	51	69	82	106	126	158	183	128211	0.0999427	0.296541	-0.448016	-0.0245459	0.0245459
0.1	0.3	-0.4	49	16	23	36	46	62	74	98	117	148	176	91464	0.102666	0.296433	-0.441595	-0.0245585	0.0245585
0.1	0.3	-0.3	49	15	21	33	43	60	74	98	116	147	182	72499	0.102666	0.296524	-0.438759	-0.0245588	0.0245588
0.1	0.2	-0.3	51	4	10	16	27	35	50	60	78	92	118	56656	0.0983147	0.19606	-0.534505	-0.0246261	0.0246261
0.1	0.2	-0.5	51	9	18	24	35	43	56	67	85	99	122	115741	0.0983147	0.19611	-0.550898	-0.0246262	0.0246262
0.1	0.2	-0.4	51	7	13	18	28	36	49	59	78	94	122	60674	0.102345	0.196094	-0.634853	-0.0246381	0.0246381
0.1	0.1	-0.2	50	0	1	3	9	13	22	28	38	46	59	39264	0.102431	0.0989521	-0.437017	-0.024748	0.024748
0.1	0.3	-0.6	50	19	30	38	54	67	89	105	131	151	186	625812	0.102431	0.296589	-0.405529	-0.0248865	0.0248865
0.1	0.2	-0.8	49	6	10	18	24	35	43	58	70	90	108	99715	0.0999427	0.19606	-0.434091	-0.0249353	0.0249353
0.1	0.4	-0.7	51	25	38	50	73	90	119	140	175	202	253	233275	0.102345	0.396651	-0.683686	-0.0249702	0.0249702
0.1	0.3	-0.1	50	17	28	36	52	66	86	102	129	149	186	131819	0.102431	0.296493	-0.514372	-0.025004	0.025004
0.1	0.2	-0.6	52	9	15	24	30	42	50	66	85	99	123	136278	0.098445	0.196161	-0.661409	-0.0250223	0.0250223
0.1	0.2	-0.1	49	8	12	19	25	36	45	60	72	96	115	64046	0.102666	0.197407	-0.409983	-0.0250335	0.0250335
0.1	0.4	-0.9	51	31	47	60	82	98	127	149	185	211	260	250654	0.0983147	0.400554	-0.63384	-0.0250687	0.0250687
0.1	0.1	-0.9	51	0	2	5	10	14	23	29	38	45	59	63748	0.102345	0.0974339	-0.518842	-0.0251742	0.0251742
0.1	0.1	-0.8	51	1	4	6	10	14	21	27	38	46	60	100530	0.102345	0.0989	-0.502508	-0.025178	0.025178
0.1	0.1	-0.6	51	0	3	5	10	14	20	26	38	46	60	54294	0.102345	0.10179	-0.515194	-0.0252587	0.0252587
0.1	0.3	-0.2	51	19	31	41	56	68	88	105	132	153	188	158173	0.102345	0.296605	-0.490803	-0.0253155	0.0253155
0.1	0.4	-0.8	52	29	44	64	79	104	123	155	188	213	257	397171	0.098445	0.396636	-0.70591	-0.0253855	0.0253855
0.2	0.3	0.1	51	15	25	33	47	60	80	96	123	149	201	57546	0.199644	0.297924	0.627442	0.0254548	0.0254548
0.1	0.2	-0.7	50	9	15	21	32	41	55	65	82	96	120	81013	0.102431	0.197441	-0.53294	-0.0254929	0.0254929
0.1	0.1	-0.4	52	0	1	5	8	14	18	27	36	43	60	37506	0.098445	0.0988984	-0.567613	-0.0256022	0.0256022
0.1	0.3	-0.8	52	15	27	41	52	70	83	107	135	157	192	123689	0.098445	0.297891	-0.607353	-0.0258335	0.0258335
0.1	0.3	0.2	49	25	33	47	58	78	92	117	135	166	197	112489	0.102666	0.296573	0.447401	0.0260637	0.0260637
0.2	0.4	-0.6	49	17	25	38	49	70	88	119	143	182	218	97297	0.1992	0.396621	-0.602294	-0.0264201	0.0264201
0.1	0.2	0.5	49	14	18	29	37	51	61	79	92	116	146	136831	0.102666	0.19891	0.436091	0.0264412	0.0264412
0.1	0.4	-0.5	51	27	43	56	78	95	122	145	181	208	258	153968	0.102345	0.396575	-0.630552	-0.0264425	0.0264425
0.1	0.4	-0.4	51	31	46	58	81	98	127	147	180	206	256	251717	0.102345	0.39659	-0.655312	-0.0264426	0.0264426
0.2	0.4	-0.1	49	22	31	47	60	84	101	131	154	202	244	196810	0.20395	0.39665	-0.593197	-0.0264538	0.0264538
0.1	0.4	0.4	49	32	42	58	73	98	117	147	171	209	238	164670	0.102666	0.396622	0.473438	0.0270001	0.0270001
0.3	0.3	0.2	51	11	21	29	44	57	80	98	134	160	207	84074	0.298104	0.297955	0.545354	0.0279023	0.0279023
0.2	0.4	-0.3	49	10	18	34	47	71	89	120	144	187	234	99887	0.1992	0.397841	-0.528746	-0.0279286	0.0279286
0.2	0.4	-0.7	53	21	36	48	68	93	111	142	178	202	256	172302	0.197497	0.397932	-0.650781	-0.0280369	0.0280369
0.3	0.2	-0.8	49	2	5	11	17	27	37	54	67	95	118	83600	0.298369	0.196144	-0.653626	-0.028186	0.028186
0.3	0.1	-0.6	49	0	0	2	5	11	16	25	33	48	59	27830	0.298369	0.0989163	-0.643859	-0.0287719	0.0287719
0.3	0.1	-0.9	49	0	0	3	5	11	16	25	33	46	58	67579	0.298369	0.0973599	-0.729207	-0.0288608	0.0288608
0.3	0.3	-0.1	49	5	10	18	26	41	54	77	97	141	180	90091	0.298369	0.296509	-0.626266	-0.028971	0.028971
0.3	0.3	-0.4	49	10	15	26	35	52	66	91	112	152	185	117500	0.298369	0.296541	-0.6677	-0.0289711	0.0289711
0.3	0.3	-0.5	49	8	13	22	30	48	62	88	109	146	177	77797	0.298369	0.297892	-0.61149	-0.0289735	0.0289735
0.2	0.4	-0.8	54	17	28	43	61	75	102	130	153	195	252	140275	0.203917	0.39665	-0.663752	-0.0289934	0.0289934
0.3	0.4	0.3	51	18	30	40	59	73	97	117	152	189	255	114679	0.302134	0.396561	0.792536	0.0291367	0.0291367
0.4	0.4	0.2	53	7	17	26	42	63	80	114	168	215	845	94631	0.402956	0.396591	0.816691	0.029187	0.029187
0.2	0.4	-0.5	52	14	26	42	54	77	95	127	164	193	253	141898	0.198491	0.396501	-0.734328	-0.0292727	0.0292727
0.2	0.4	-0.9	55	14	25	34	52	73	98	119	153	196	253	79498	0.199499	0.396591	-0.714569	-0.0293758	0.0293758
0.2	0.4	-0.4	56	24	36	55	75	98	116	145	179	218	263	214687	0.197725	0.396605	-0.715753	-0.0296928	0.0296928
0.3	0.2	-0.6	52	3	9	15	20	32	41	58	77	91	121	58812	0.299738	0.196144	-0.648523	-0.0300292	0.0300292
0.3	0.4	-0.7	51	9	21	31	47	60	87	109	148	179	245	111343	0.302134	0.39665	-0.661445	-0.0300682	0.0300682
0.3	0.1	-0.1	52	0	0	2	4	10	15	24	33	41	57	70107	0.299738	0.096042	-0.846595	-0.030589	0.030589
0.3	0.2	-0.1	52	2	7	14	20	30	38	52	70	85	116	110167	0.301738	0.19746	-0.775424	-0.0309385	0.0309385
0.3	0.1	-0.2	55	0	1	4	8	14	20	25	34	46	59	28844	0.29898	0.0975249	-0.869311	-0.0311935	0.0311935
0.4	0.3	0.4	51	5	8	15	28	39	62	80	115	144	196	33101	0.401459	0.296557	0.709454	0.0312099	0.0312099
0.4	0.4	-0.2	49	4	7	18	27	45	63	97	126	186	242	50653	0.396674	0.396635	-0.685448	-0.0319268	0.0319268
0.3	0.1	-0.5	54	0	2	5	8	12	17	24	30	40	56	56005	0.300765	0.0960242	-0.803577	-0.0319581	0.0319581
0.3	0.1	-0.4	54	0	0	3	6	8	13	22	28	40	57	65629	0.302099	0.0974526	-0.772695	-0.0319937	0.0319937
0.3	0.3	-0.2	55	8	15	21	33	50	68	82	107	139	187	110542	0.29898	0.296463	-0.665345	-0.0325333	0.0325333
0.2	0.4	-0.2	59	23	34	51	71	93	120	150	184	221	265	223470	0.199504	0.39659	-0.684564	-0.0326093	0.0326093
0.3	0.2	-0.7	54	3	9	17	27	34	46	61	72	95	122	134457	0.302099	0.200392	-0.632432	-0.0326812	0.0326812
0.4	0.2	-0.3	49	0	1	4	8	17	25	42	58	91	116	44101	0.400868	0.198959	-0.637375	-0.0327595	0.0327595
0.4	0.2	-0.7	50	0	1	3	8	13	24	34	52	70	112	26676	0.402513	0.197511	-0.677234	-0.0328466	0.0328466
0.3	0.2	-0.5	57	3	7	13	19	25	36	49	65	87	117	81011	0.298824	0.196161	-0.661747	-0.0329796	0.0329796
0.3	0.2	-0.2	57	1	4	9	16	22	32	46	65	90	121	125814	0.301165	0.19611	-0.733928	-0.0330854	0.0330854
0.3	0.4	-0.1	58	12	21	33	49	69	94	123	158	200	253	185596	0.297572	0.396621	-0.708172	-0.0336557	0.0336557
0.3	0.4	-0.3	58	12	22	36	54	75	99	126	159	201	257	137158	0.299873	0.397932	-0.737396	-0.0337241	0.0337241
0.3	0.3	-0.6	58	6	12	23	36	53	73	96	124	153	190	123240	0.29633	0.297909	-0.738524	-0.0340385	0.0340385
0.4	0.2	-0.5	54	1	3	7	14	19	29	41	53	75	112	110027	0.396104	0.196211	-0.627202	-0.0347517	0.0347517
0.4	0.2	0.3	49	5	8	15	21	32	42	59	75	106	141	98473	0.396674	0.196178	0.790081	0.0348557	0.0348557
0.3	0.1	-0.8	62	0	0	2	5	9	13	20	29	39	52	63727	0.300141	0.0960071	-0.827223	-0.0349766	0.0349766
0.3	0.3	-0.9	60	8	13	22	33	46	61	80	103	129	161	167711	0.30076	0.29651	-0.753188	-0.0352709	0.0352709
0.4	0.1	-0.9	54	0	0	1	3	6	12	21	27	40	57	98920	0.39991	0.0960777	-0.800486	-0.0353111	0.0353111
0.4	0.1	-0.4	54	0	0	0	2	5	10	17	24	37	52	31169	0.403716	0.0960242	-0.845057	-0.0354015	0.0354015
0.4	0.1	-0.2	54	0	0	0	3	5	11	19	27	39	56	51200	0.403716	0.0974883	-0.841739	-0.035441	0.035441
0.3	0.2	-0.9	61	0	2	5	10	18	28	42	58	78	108	47206	0.300331	0.196043	-0.764898	-0.0354968	0.0354968
0.4	0.1	-0.6	54	0	0	0	3	5	9	17	25	38	57	55459	0.396104	0.097433	-0.856451	-0.0355404	0.0355404
0.4	0.3	-0.7	54	4	9	17	26	34	51	73	91	122	179	128326	0.403716	0.297891	-0.884677	-0.0358414	0.0358414
0.2	0.2	0.4	61	12	17	26	36	50	65	80	98	118	928	109180	0.203823	0.197561	0.762556	0.035846	0.035846
0.2	0.1	0.1	60	2	5	9	14	19	26	34	43	54	933	126767	0.199966	0.0960054	0.646807	0.0358612	0.0358612
0.4	0.2	-0.8	55	0	1	4	10	19	31	41	56	79	113	105503	0.399877	0.19616	-0.685143	-0.0359298	0.0359298
0.3	0.1	0.4	63	0	1	4	10	17	24	33	43	55	913	54475	0.30171	0.0988984	0.776134	0.0359848	0.0359848
0.4	0.2	-0.1	56	0	2	7	15	25	33	48	65	86	119	53196	0.400189	0.196161	-0.679633	-0.0361827	0.0361827
0.2	0.1	0.5	60	1	4	7	12	18	27	37	47	58	933	90586	0.202191	0.101861	0.71893	0.0369499	0.0369499
0.3	0.4	-0.8	64	12	22	32	47	63	83	119	152	190	235	145151	0.298669	0.396636	-0.709204	-0.0370534	0.0370534
0.3	0.4	0.2	62	16	34	51	73	97	126	159	197	246	893	141478	0.299145	0.396621	0.741154	0.03715	0.03715
0.2	0.3	0.4	59	22	34	49	65	85	107	132	159	193	950	233928	0.197242	0.296524	0.654428	0.0371875	0.0371875
0.3	0.4	-0.6	65	13	20	32	53	70	92	119	163	202	246	150504	0.300883	0.396621	-0.696641	-0.0371901	0.0371901
0.3	0.4	-0.9	66	21	36	48	63	86	107	133	173	210	251	267457	0.296449	0.397888	-0.748145	-0.0374783	0.0374783
0.3	0.1	-0.3	66	0	1	3	6	11	16	22	33	43	55	246465	0.296037	0.0988985	-0.88611	-0.0375781	0.0375781
0.3	0.3	-0.7	66	13	23	31	41	58	74	94	123	148	178	202052	0.299724	0.296494	-0.8905	-0.0378636	0.0378636
0.3	0.3	-0.3	68	10	19	27	38	49	63	88	111	147	180	129714	0.301185	0.296606	-0.788213	-0.0380008	0.0380008
0.4	0.1	-0.1	59	0	0	2	5	9	15	21	29	41	58	113303	0.397461	0.0974883	-0.796322	-0.0381529	0.0381529
0.3	0.4	-0.4	67	19	28	43	57	75	105	131	161	209	250	253620	0.300299	0.396605	-0.760405	-0.0383144	0.0383144
0.3	0.1	-0.7	67	0	0	2	6	9	15	21	29	42	55	213330	0.303366	0.0974705	-0.865279	-0.0383489	0.0383489
0.4	0.1	-0.5	65	0	0	2	6	11	17	23	32	42	53	89325	0.398782	0.096025	-0.790004	-0.0395728	0.0395728
0.3	0.4	-0.2	69	12	17	27	40	64	87	125	156	205	247	113133	0.298026	0.396636	-0.694434	-0.0398337	0.0398337
0.3	0.4	-0.5	69	16	24	36	49	69	92	127	158	208	249	223113	0.299464	0.397918	-0.715322	-0.0399053	0.0399053
0.4	0.4	-0.7	62	8	17	27	37	50	66	87	116	160	224	118217	0.400142	0.396651	-0.754817	-0.0401913	0.0401913
0.3	0.3	-0.8	69	10	15	24	32	48	64	89	113	149	181	170337	0.296091	0.297939	-0.928911	-0.0402243	0.0402243
0.4	0.4	0.1	63	19	28	40	56	83	107	136	170	223	820	161526	0.399327	0.396621	0.777928	0.040523	0.040523
0.4	0.4	-0.1	64	10	20	32	43	58	79	115	146	182	225	143833	0.40328	0.399258	-0.821988	-0.0406252	0.0406252
0.1	0.1	0.1	54	1	4	10	16	20	29	38	46	59	954	44505	0.103144	0.0975062	0.608025	0.0407173	0.0407173
0.4	0.1	-0.3	62	0	0	1	4	7	12	18	27	38	53	180586	0.402478	0.0987912	-0.875775	-0.0407249	0.0407249
0.4	0.2	-0.6	64	1	6	9	15	24	35	53	68	86	111	227059	0.396421	0.196109	-0.83316	-0.0411159	0.0411159
0.4	0.4	-0.4	64	9	19	28	40	53	70	100	130	166	228	195827	0.396421	0.396621	-0.778528	-0.0414902	0.0414902
0.4	0.4	-0.5	66	5	12	20	30	51	74	95	134	166	226	64428	0.401372	0.399244	-0.799767	-0.0416826	0.0416826
0.3	0.2	-0.3	72	3	7	12	17	25	34	49	68	86	115	97562	0.302185	0.196177	-0.67721	-0.0417776	0.0417776
0.4	0.3	-0.4	65	3	7	15	28	40	53	72	102	131	170	88452	0.397803	0.296495	-0.88288	-0.0419945	0.0419945
0.4	0.2	-0.2	66	1	5	8	14	25	35	46	68	87	112	115721	0.401499	0.197528	-0.746701	-0.0421095	0.0421095
0.4	0.2	-0.9	68	1	5	10	21	29	41	56	70	92	115	139777	0.398285	0.196143	-0.87209	-0.0422329	0.0422329
0.3	0.2	-0.4	70	3	5	8	14	21	34	46	64	80	111	122975	0.300754	0.197425	-0.739402	-0.0423441	0.0423441
0.4	0.4	-0.6	67	8	14	24	35	52	78	104	133	181	229	115362	0.399918	0.396665	-0.76531	-0.0424584	0.0424584
0.5	0.3	-0.7	56	0	1	5	12	24	35	56	81	111	162	37665	0.500786	0.296525	-0.905447	-0.0427279	0.0427279
0.4	0.3	-0.6	68	6	13	20	33	43	58	82	103	138	169	174736	0.396317	0.296525	-0.863767	-0.0438499	0.0438499
0.2	0.4	0.1	55	31	45	58	79	103	133	155	192	237	897	92514	0.199499	0.396621	0.797691	0.0440148	0.0440148
0.4	0.4	-0.9	67	10	16	27	37	52	80	105	133	181	236	120807	0.398701	0.396561	-0.807573	-0.0440808	0.0440808
0.5	0.1	-0.8	59	0	0	0	0	2	6	12	21	33	53	33372	0.498995	0.0974687	-0.796662	-0.0448293	0.0448293
0.3	0.4	0.1	57	21	33	49	69	85	112	144	188	252	895	100715	0.296482	0.396636	0.809093	0.0451398	0.0451398
0.4	0.3	-0.2	75	9	16	22	33	51	69	83	110	144	183	223705	0.396272	0.296495	-0.872303	-0.045668	0.045668
0.5	0.1	-0.2	62	0	0	0	2	4	8	15	23	34	50	106782	0.501991	0.0960233	-0.778396	-0.045925	0.045925
0.4	0.2	0.1	75	12	20	27	37	50	64	76	95	119	931	247200	0.401998	0.196077	0.867918	0.0459514	0.0459514
0.5	0.3	-0.6	62	4	10	15	26	38	54	72	93	123	167	142754	0.501991	0.296558	-0.826002	-0.0460946	0.0460946
0.5	0.3	-0.2	64	5	11	17	25	36	49	75	97	124	165	141867	0.501774	0.296541	-0.80762	-0.0462931	0.0462931
0.4	0.3	-0.1	76	6	13	19	30	45	57	78	106	141	181	157264	0.403419	0.296494	-0.870836	-0.0467434	0.0467434
0.4	0.4	-0.8	77	19	32	45	60	74	95	118	148	191	246	295652	0.400649	0.397932	-0.84751	-0.0471209	0.0471209
0.4	0.3	-0.5	77	9	14	21	33	45	62	83	109	140	180	206591	0.397478	0.296573	-0.874167	-0.0471528	0.0471528
0.5	0.4	-0.6	65	6	12	19	35	49	66	87	126	164	226	206804	0.499052	0.399184	-0.874841	-0.0472683	0.0472683
0.4	0.3	-0.8	77	9	16	27	38	50	68	86	110	138	179	271456	0.400797	0.296526	-0.855938	-0.0473734	0.0473734
0.4	0.1	-0.8	79	0	0	1	3	5	9	15	24	36	53	163566	0.39765	0.0974721	-0.860802	-0.0474071	0.0474071
0.5	0.1	-0.4	64	0	0	0	1	4	8	18	25	35	51	91494	0.497262	0.0974339	-0.780778	-0.0478587	0.0478587
0.5	0.1	-0.5	65	0	0	0	1	4	7	12	22	34	50	107672	0.503743	0.0974152	-0.819349	-0.0482695	0.0482695
0.4	0.1	-0.7	79	0	0	0	1	3	8	14	24	36	52	167544	0.39793	0.0974168	-0.861104	-0.0486563	0.0486563
0.1	0.1	0.5	49	1	4	10	14	21	27	36	43	59	98	27280	0.0999427	0.0989325	0.431238	0.0486993	0.0486993
0.1	0.1	0.3	49	2	4	8	12	18	24	34	42	57	95	18694	0.0999427	0.0960964	0.481549	0.0487431	0.0487431
0.4	0.4	-0.3	79	17	26	40	55	72	93	120	154	198	250	211178	0.398074	0.397829	-0.830329	-0.0489082	0.0489082
0.4	0.2	-0.4	80	6	10	13	19	27	36	47	62	83	108	234063	0.402943	0.197527	-0.787698	-0.0489933	0.0489933
0.1	0.3	0.4	49	20	28	43	55	76	92	117	138	175	206	63868	0.0999427	0.296637	0.386224	0.0491525	0.0491525
0.1	0.3	0.1	49	26	35	50	62	82	97	124	144	183	218	112067	0.0999427	0.297909	0.4208	0.0491569	0.0491569
0.1	0.3	0.5	49	25	33	48	59	79	95	121	141	180	213	96663	0.0999427	0.296461	0.404198	0.0491816	0.0491816
0.1	0.3	0.3	49	26	35	50	61	80	94	120	139	178	211	109916	0.0999427	0.296509	0.415733	0.0491819	0.0491819
0.4	0.3	-0.3	79	9	15	23	34	46	62	81	107	139	178	273157	0.403253	0.296429	-0.886296	-0.0492852	0.0492852
0.5	0.4	-0.3	67	4	9	17	28	44	74	102	132	181	228	151054	0.496304	0.396576	-0.7878	-0.0495058	0.0495058
0.1	0.2	0.3	49	17	23	33	41	55	65	81	93	117	151	95067	0.0999427	0.197509	0.401703	0.0495462	0.0495462
0.1	0.2	0.2	49	13	18	28	36	48	57	74	88	118	152	59100	0.0999427	0.197578	0.428613	0.0495465	0.0495465
0.5	0.1	-0.6	70	0	0	1	4	7	12	16	26	36	53	294209	0.50273	0.0960054	-0.774205	-0.0498798	0.0498798
0.1	0.4	0.3	49	39	51	71	87	115	135	169	195	239	272	194511	0.0999427	0.396636	0.423764	0.0500642	0.0500642
0.1	0.4	0.1	49	37	48	67	82	109	130	163	186	227	261	128743	0.0999427	0.396651	0.436699	0.0500643	0.0500643
0.4	0.3	-0.9	80	8	14	21	30	42	56	72	94	123	164	227713	0.399267	0.300577	-0.884269	-0.0503043	0.0503043
0.5	0.1	-0.7	73	0	0	0	3	6	10	17	26	35	51	181194	0.500384	0.0975249	-0.838972	-0.0507487	0.0507487
0.5	0.4	-0.2	73	8	15	22	35	54	67	94	133	168	231	152138	0.501822	0.397918	-0.878867	-0.0508754	0.0508754
0.1	0.4	0.2	49	43	55	76	92	119	139	173	199	242	275	173449	0.0999427	0.400482	0.463968	0.0514933	0.0514933
0.5	0.3	-0.3	74	6	10	17	27	36	50	68	87	118	165	150836	0.499014	0.297892	-0.790812	-0.0520674	0.0520674
0.5	0.2	-0.6	81	1	4	8	15	23	35	50	67	85	110	285433	0.499521	0.198925	-0.85531	-0.0525568	0.0525568
0.3	0.4	0.4	67	29	44	68	89	112	149	181	216	265	922	171064	0.296315	0.396605	0.829756	0.0529232	0.0529232
0.5	0.4	-0.5	73	7	15	21	33	49	64	89	124	158	222	168780	0.499214	0.396636	-0.818272	-0.0529716	0.0529716
0.5	0.1	-0.3	78	0	0	1	3	6	10	16	24	36	53	346926	0.500361	0.0960242	-0.811209	-0.0531089	0.0531089
0.3	0.2	0.3	66	5	12	20	29	45	59	75	100	123	930	45991	0.299151	0.196144	0.798326	0.0531418	0.0531418
0.5	0.3	-0.9	78	8	15	23	32	43	57	73	95	127	172	267899	0.497556	0.296605	-0.832015	-0.0534126	0.0534126
0.2	0.1	0.3	49	1	3	6	9	15	19	28	35	58	97	23915	0.20395	0.096042	0.572079	0.0535938	0.0535938
0.5	0.2	-0.8	79	1	4	8	15	23	31	42	59	80	110	284919	0.499446	0.197595	-0.808278	-0.0536875	0.0536875
0.6	0.3	-0.5	69	3	7	15	22	36	48	68	84	125	165	242734	0.60089	0.296637	-0.694428	-0.0548737	0.0548737
0.4	0.3	0.2	69	12	19	29	40	56	73	102	128	184	855	125790	0.402169	0.296525	0.905045	0.0549291	0.0549291
0.5	0.4	-0.1	81	12	20	29	41	56	75	98	131	171	219	296080	0.499793	0.396607	-0.863857	-0.0550053	0.0550053
0.5	0.2	-0.2	83	1	5	9	18	29	38	52	68	86	108	361619	0.503129	0.197595	-0.829878	-0.0550715	0.0550715
0.5	0.2	-0.4	77	1	4	8	13	18	26	39	58	82	112	106361	0.49998	0.197493	-0.929902	-0.0552663	0.0552663
0.4	0.4	0.4	54	10	20	36	55	71	101	143	179	247	872	87997	0.401245	0.39659	0.822303	0.0557251	0.0557251
0.5	0.4	-0.8	78	9	16	25	38	53	70	94	128	173	231	308866	0.498239	0.39647	-0.907926	-0.056368	0.056368
0.5	0.2	-0.9	83	1	2	5	9	16	23	31	47	68	96	133053	0.496427	0.196059	-0.908643	-0.0565251	0.0565251
0.4	0.3	0.3	67	12	19	33	45	60	86	108	136	186	857	166265	0.396856	0.296541	0.928175	0.0567768	0.0567768
0.6	0.2	-0.2	65	0	0	2	8	14	23	31	50	71	106	111031	0.603478	0.196041	-0.955424	-0.0567968	0.0567968
0.5	0.2	-0.5	84	1	4	10	14	21	28	38	51	70	94	210173	0.502144	0.197594	-0.866658	-0.0570141	0.0570141
0.2	0.2	0.3	61	7	14	22	34	46	59	77	96	123	931	70060	0.203938	0.196161	0.813065	0.0571281	0.0571281
0.5	0.2	-0.1	89	2	5	11	16	26	36	50	62	84	109	267009	0.499521	0.198994	-0.935952	-0.0571919	0.0571919
0.5	0.3	-0.4	90	12	20	28	42	51	65	81	104	128	171	304405	0.497172	0.29659	-0.875925	-0.0573526	0.0573526
0.5	0.4	-0.9	84	8	16	27	41	60	81	112	142	180	227	339058	0.502204	0.397962	-0.898745	-0.0574121	0.0574121
0.6	0.2	-0.7	69	0	2	6	9	15	21	36	51	76	100	106037	0.602882	0.197578	-0.924961	-0.0582665	0.0582665
0.6	0.1	0.1	92	0	0	2	6	13	19	33	44	54	873	232462	0.6032	0.0973982	0.918655	0.0584354	0.0584354
0.5	0.1	-0.1	89	0	0	0	1	5	8	15	21	34	47	453441	0.502503	0.0974525	-0.871033	-0.0594029	0.0594029
0.5	0.2	-0.7	88	1	4	8	15	21	30	45	60	83	110	220092	0.500369	0.196058	-0.920016	-0.0595555	0.0595555
0.6	0.3	-0.8	77	4	9	14	24	32	48	68	87	119	162	326384	0.603591	0.296558	-0.851558	-0.0598275	0.0598275
0.3	0.3	0.5	49	7	12	23	33	49	61	82	106	152	187	38649	0.3021	0.297876	0.644977	0.059958	0.059958
0.5	0.3	-0.5	83	10	16	22	28	41	55	74	97	129	169	166576	0.500888	0.296494	-0.860033	-0.0600869	0.0600869
0.5	0.3	-0.1	89	11	16	24	33	47	59	77	94	126	163	285578	0.502892	0.296605	-0.856833	-0.0604063	0.0604063
0.6	0.4	0.1	74	10	17	26	38	55	80	116	146	204	777	263500	0.601182	0.397962	0.916819	0.0608709	0.0608709
0.6	0.4	-0.4	84	8	18	30	44	61	81	111	141	180	227	474402	0.602891	0.396636	-0.834676	-0.06122	0.06122
0.3	0.4	0.5	61	22	33	50	74	99	128	162	200	258	873	74064	0.3037	0.396604	0.844237	0.0614078	0.0614078
0.5	0.3	-0.8	94	9	14	21	31	40	54	68	83	116	166	405423	0.503284	0.296541	-0.880225	-0.0618238	0.0618238
0.5	0.4	-0.4	95	19	29	38	51	67	85	103	132	176	233	344945	0.500682	0.396636	-0.863308	-0.0619322	0.0619322
0.5	0.2	0.3	69	3	8	17	25	38	50	68	86	117	844	144222	0.497484	0.196008	0.86006	0.0622496	0.0622496
0.6	0.1	-0.9	81	0	0	0	2	5	9	15	24	36	49	528320	0.602828	0.0960429	-0.926561	-0.0623245	0.0623245
0.5	0.1	-0.9	95	0	0	1	4	7	11	15	20	30	49	424922	0.498186	0.098844	-0.873153	-0.062343	0.062343
0.2	0.4	0.4	58	33	49	68	92	120	151	185	221	280	920	215245	0.197517	0.396591	0.725138	0.062647	0.062647
0.6	0.4	-0.3	82	8	17	29	42	59	77	98	122	160	208	371847	0.597467	0.397992	-0.800251	-0.0628359	0.0628359
0.5	0.2	-0.3	98	4	8	12	17	24	31	40	52	74	108	394494	0.501797	0.197561	-0.851227	-0.0635296	0.0635296
0.4	0.1	0.1	50	0	0	2	6	10	17	23	36	49	94	18229	0.398402	0.100415	0.670655	0.0636276	0.0636276
0.6	0.2	-0.3	82	0	4	9	16	27	37	51	67	85	106	377631	0.597383	0.19616	-0.846276	-0.0637595	0.0637595
0.5	0.4	-0.7	97	15	24	35	49	63	83	106	135	178	235	418287	0.500109	0.397858	-0.921882	-0.0639361	0.0639361
0.5	0.1	0.3	82	0	3	7	11	17	26	34	43	55	870	239944	0.497687	0.0974705	0.919228	0.0643907	0.0643907
0.4	0.1	0.4	50	0	3	5	9	13	20	26	38	50	100	10943	0.398402	0.0973632	0.765361	0.0649078	0.0649078
0.4	0.1	0.5	50	0	2	4	7	9	16	23	35	48	134	14400	0.402513	0.100329	0.745809	0.0649104	0.0649104
0.5	0.3	0.4	82	12	20	28	41	59	82	109	141	179	854	161133	0.503349	0.296605	0.856668	0.0658978	0.0658978
0.6	0.4	-0.8	84	9	17	25	37	49	64	85	109	144	199	374797	0.599844	0.396605	-0.846315	-0.0662022	0.0662022
0.6	0.3	-0.7	90	4	10	17	28	40	54	67	87	115	160	568325	0.598768	0.296574	-0.898888	-0.0667661	0.0667661
0.6	0.4	-0.6	87	8	14	26	35	47	72	96	126	177	232	248674	0.60215	0.397932	-0.826501	-0.0675009	0.0675009
0.4	0.2	0.4	76	11	18	28	42	55	67	83	101	126	931	212848	0.400705	0.19751	0.842668	0.0675055	0.0675055
0.2	0.1	0.2	54	0	3	8	14	20	29	38	46	65	911	21633	0.199607	0.0974339	0.698777	0.067566	0.067566
0.6	0.2	-0.8	92	0	3	7	13	21	28	38	51	66	98	223390	0.602919	0.197578	-0.835946	-0.0677765	0.0677765
0.6	0.1	-0.5	90	0	0	0	0	2	7	12	19	28	45	258415	0.601677	0.100363	-0.95383	-0.0681327	0.0681327
0.5	0.1	0.5	80	0	1	5	10	16	23	32	42	56	872	227386	0.502349	0.101825	0.893234	0.0687087	0.0687087
0.6	0.1	-0.1	93	0	0	0	1	6	10	16	26	35	52	509286	0.601663	0.0975053	-0.872182	-0.0692328	0.0692328
0.4	0.2	0.5	75	6	13	18	27	39	52	65	86	120	885	158046	0.399222	0.196127	0.824022	0.0695193	0.0695193
0.6	0.1	-0.7	98	0	0	0	3	7	11	16	22	31	48	504225	0.603229	0.0974322	-0.889231	-0.0700245	0.0700245
0.6	0.2	-0.4	96	1	5	10	16	24	33	46	60	80	108	550779	0.599554	0.196077	-0.88677	-0.0701706	0.0701706
0.6	0.3	-0.9	103	5	9	15	23	35	55	70	91	126	160	594332	0.603939	0.296557	-0.907427	-0.0703521	0.0703521
0.6	0.3	-0.4	105	10	16	25	34	44	58	75	99	121	158	568874	0.60087	0.296606	-0.865172	-0.070358	0.070358
0.6	0.2	-0.9	100	1	4	10	16	22	32	46	61	77	98	201226	0.603066	0.19611	-0.90193	-0.0710635	0.0710635
0.6	0.3	-0.2	104	12	21	29	38	50	62	78	98	120	160	606084	0.602026	0.297924	-0.892058	-0.0712365	0.0712365
0.6	0.3	-0.1	100	6	13	21	29	40	54	75	101	132	166	490894	0.596417	0.29786	-0.936528	-0.0714888	0.0714888
0.3	0.3	0.4	69	20	29	45	60	83	101	131	158	205	925	228267	0.300775	0.296494	0.841114	0.0715372	0.0715372
0.6	0.2	-0.6	106	3	9	16	22	34	44	54	66	80	105	986453	0.602055	0.196077	-0.899175	-0.0721409	0.0721409
0.6	0.4	-0.1	97	13	20	31	43	54	71	96	121	158	214	463682	0.601821	0.396636	-0.859605	-0.0722217	0.0722217
0.6	0.1	-0.3	108	0	0	0	2	7	11	17	25	36	48	746581	0.599079	0.0975427	-0.837668	-0.0725519	0.0725519
0.6	0.4	-0.2	87	8	13	22	35	48	70	90	115	159	209	438463	0.599825	0.399259	-0.791891	-0.0728372	0.0728372
0.6	0.1	-0.8	109	0	0	2	4	8	12	18	23	34	48	664174	0.596276	0.0973802	-0.915472	-0.0748957	0.0748957
0.3	0.1	0.5	66	0	4	10	16	24	30	40	52	65	934	24416	0.301842	0.0974883	0.742526	0.0749511	0.0749511
0.6	0.3	0.3	67	4	8	17	26	39	67	95	128	186	857	131836	0.600681	0.299258	0.801671	0.0753433	0.0753433
0.6	0.3	-0.6	109	6	12	22	32	47	63	83	102	126	164	1967581	0.603952	0.297812	-0.937455	-0.0756505	0.0756505
0.6	0.4	-0.7	111	12	20	32	49	65	86	107	132	165	224	551476	0.597549	0.400569	-0.893904	-0.0761458	0.0761458
0.5	0.4	0.2	76	21	32	48	71	96	116	147	191	256	874	208541	0.498284	0.3965	0.934354	0.0765154	0.0765154
0.6	0.2	-0.5	113	3	8	14	20	28	34	45	60	75	101	737696	0.596407	0.196161	-0.811063	-0.0765269	0.0765269
0.6	0.1	-0.2	114	0	0	0	1	4	9	17	24	36	50	639637	0.596278	0.0974526	-0.92356	-0.0765501	0.0765501
0.5	0.2	0.1	89	8	13	25	32	44	58	76	94	125	908	237230	0.50102	0.196144	0.841959	0.0766459	0.0766459
0.5	0.3	0.1	91	17	26	34	46	59	82	102	137	173	857	153505	0.49667	0.296573	0.878166	0.0775235	0.0775235
0.6	0.4	-0.9	111	18	29	37	51	64	84	108	133	159	220	709444	0.603554	0.396605	-0.910753	-0.0778309	0.0778309
0.6	0.1	-0.4	115	0	0	3	6	9	12	14	22	31	47	1297863	0.602099	0.0989707	-0.876533	-0.0785247	0.0785247
0.5	0.4	0.1	76	14	26	40	57	80	99	129	174	244	846	205093	0.498937	0.396532	0.924024	0.078576	0.078576
0.6	0.3	-0.3	113	12	19	25	37	51	62	80	103	124	165	691135	0.60296	0.296556	-0.879275	-0.0786862	0.0786862
0.2	0.1	0.4	49	1	3	7	11	19	25	37	46	76	115	13295	0.1992	0.0974152	0.56887	0.0789557	0.0789557
0.5	0.3	0.3	74	8	17	28	44	61	84	117	145	193	879	127873	0.502775	0.299146	0.902139	0.0791597	0.0791597
0.6	0.2	-0.1	116	1	4	8	13	18	23	30	43	65	100	548749	0.602428	0.196043	-0.884693	-0.0803307	0.0803307
0.6	0.4	-0.5	118	17	24	35	47	65	82	102	130	165	222	489285	0.596604	0.397903	-0.911854	-0.0805424	0.0805424
0.5	0.2	0.4	73	3	10	16	27	39	52	71	98	122	886	96954	0.49964	0.19611	0.842954	0.0818827	0.0818827
0.6	0.1	0.5	91	0	2	5	10	16	25	36	48	59	874	300924	0.601571	0.100379	0.890048	0.083237	0.083237
0.6	0.1	-0.6	126	0	0	1	3	5	8	12	21	31	44	806648	0.603719	0.0989171	-0.919565	-0.0835204	0.0835204
0.4	0.1	0.2	79	1	5	9	15	19	27	35	47	65	934	62000	0.39625	0.0974892	0.855145	0.08365	0.08365
0.4	0.3	0.5	79	21	31	44	58	80	107	135	165	205	925	196725	0.396707	0.296525	0.850632	0.0843068	0.0843068
0.6	0.2	0.5	92	3	9	16	23	37	50	71	95	120	886	231176	0.602748	0.198994	0.898765	0.084418	0.084418
0.7	0.3	-0.6	103	6	10	16	24	40	57	74	98	128	168	421109	0.703856	0.296492	-0.910674	-0.0850724	0.0850724
0.3	0.2	0.5	50	6	14	20	32	40	56	70	97	123	177	118987	0.297409	0.197526	0.710136	0.0851594	0.0851594
0.7	0.2	-0.8	109	2	6	12	18	27	36	50	64	85	107	855906	0.697115	0.196127	-0.921732	-0.0857118	0.0857118
0.4	0.3	0.1	78	18	30	44	61	80	102	131	162	202	925	289602	0.398962	0.296573	0.818594	0.0865731	0.0865731
0.7	0.4	-0.6	114	11	20	34	50	62	82	110	139	176	227	613703	0.700907	0.397933	-0.869266	-0.0873204	0.0873204
0.5	0.4	0.4	83	23	37	52	68	95	124	159	200	258	846	234671	0.496052	0.397872	0.887282	0.087624	0.087624
0.6	0.3	0.1	104	16	27	38	54	70	92	124	151	186	880	416536	0.599327	0.296509	0.925132	0.0884481	0.0884481
0.7	0.3	-0.1	115	5	11	18	30	45	61	76	96	120	170	943532	0.697509	0.296509	-0.906423	-0.0887443	0.0887443
0.5	0.4	0.5	69	16	22	34	47	71	92	137	183	279	826	76659	0.499316	0.396576	0.84314	0.0890192	0.0890192
0.7	0.1	-0.6	119	0	0	1	4	8	12	18	26	39	53	496469	0.696832	0.097524	-0.869624	-0.0892437	0.0892437
0.7	0.3	-0.7	93	2	6	12	22	35	44	62	87	113	151	569797	0.702933	0.299226	-0.930111	-0.0892559	0.0892559
0.7	0.2	-0.9	114	0	5	10	16	25	36	46	56	76	103	917047	0.703688	0.197544	-0.92085	-0.0911353	0.0911353
0.5	0.2	0.5	93	7	16	23	36	50	61	77	99	125	908	238243	0.498536	0.196144	0.823061	0.0938719	0.0938719
0.7	0.4	-0.8	133	19	31	42	59	81	101	128	163	189	233	834094	0.697138	0.396576	-0.899257	-0.0955143	0.0955143
0.7	0.3	-0.3	135	8	13	20	28	43	59	72	95	126	155	854546	0.697745	0.297859	-0.926237	-0.0976156	0.0976156
0.6	0.2	0.3	113	10	20	28	40	52	64	79	100	122	887	381639	0.602406	0.197527	0.893684	0.0983632	0.0983632
0.7	0.4	-0.1	139	23	33	47	64	82	99	121	147	182	221	1075234	0.699165	0.39668	-0.841366	-0.0985591	0.0985591
0.7	0.2	-0.2	136	3	7	11	17	23	31	42	55	69	96	1089797	0.703076	0.196109	-0.893152	-0.0988012	0.0988012
0.2	0.8	-0.1	52	22	45	83	121	195	255	369	514	625	821	211193	0.202443	0.803641	-0.701015	-0.0990863	0.0990863
0.6	1	0.1	72	50	74	104	135	188	246	331	441	539	736	315253	0.598478	0.9962	-0.102925	0.0994698	0.0994698
0.6	1	0.1	72	50	74	104	135	188	246	331	441	539	736	315253	0.598478	0.9962	-0.102925	0.0994698	0.0994698
0.1	1	0.1	49	141	176	239	288	369	427	524	595	711	807	323061	0.0999427	0.996269	0.100772	0.0996522	0.0996522
0.6	1	-0.1	95	65	91	121	166	223	286	344	440	581	755	562600	0.598754	0.996287	-0.330792	-0.0997488	0.0997488
0.5	1	0.1	86	72	102	138	186	243	307	381	498	628	780	532226	0.497522	0.996297	0.193594	0.0998892	0.0998892
0.1	0.8	0.1	49	28	42	79	114	183	239	339	429	597	734	270104	0.0999427	0.80275	0.113674	0.0999142	0.0999142
0.3	1	0.1	57	65	100	147	203	248	324	413	512	640	832	247229	0.302893	0.99621	-0.690525	0.0999292	0.0999292
0.3	1	0.1	57	65	100	147	203	248	324	413	512	640	832	247229	0.302893	0.99621	-0.690525	0.0999292	0.0999292
0.4	1	0.1	77	95	132	181	243	294	371	466	585	721	872	1242996	0.400797	0.996096	0.310023	0.0999292	0.0999292
0.2	0.9	0.1	49	51	69	106	139	201	252	349	431	582	730	262177	0.1992	0.903858	-0.112886	0.0999368	0.0999368
0.2	0.9	0.1	49	51	69	106	139	201	252	349	431	582	730	262177	0.1992	0.903858	-0.112886	0.0999368	0.0999368
0.5	0.9	-0.1	88	32	53	73	105	134	182	252	334	518	727	191772	0.498452	0.903472	-0.721887	-0.0999486	0.0999486
0.6	0.7	0.1	105	62	94	135	206	267	357	442	571	692	879	900995	0.600693	0.701524	0.729459	0.0999572	0.0999572
0.1	0.6	0.1	49	1	4	22	43	87	138	244	351	545	735	74490	0.0999427	0.601419	0.0798682	0.099968	0.099968
0.4	0.6	0.1	71	0	3	8	20	39	95	152	262	398	678	310799	0.397043	0.601225	-0.633495	0.0999691	0.0999691
0.4	0.6	0.1	71	0	3	8	20	39	95	152	262	398	678	310799	0.397043	0.601225	-0.633495	0.0999691	0.0999691
0.5	0.7	0.1	78	25	44	70	107	162	219	287	383	503	683	146422	0.501312	0.702983	0.33836	0.0999783	0.0999783
0.2	0.6	0.1	52	5	12	25	38	84	124	208	340	461	737	45856	0.202443	0.603197	0.0497842	0.0999794	0.0999794
0.3	0.7	0.1	50	9	17	26	49	69	125	177	282	397	625	26582	0.297409	0.702216	-0.27803	0.0999813	0.0999813
0.3	0.7	0.1	50	9	17	26	49	69	125	177	282	397	625	26582	0.297409	0.702216	-0.27803	0.0999813	0.0999813
0.6	0.7	-0.1	77	4	10	19	33	47	74	111	170	291	511	142127	0.602409	0.701903	-0.627251	-0.0999868	0.0999868
0.5	0.9	0.1	94	102	142	190	247	296	368	464	546	669	812	605049	0.502819	0.903645	0.650865	0.0999919	0.0999919
0.5	0.5	0.1	78	6	16	37	69	109	178	266	379	521	723	96721	0.503708	0.501879	0.262661	0.0999961	0.0999961
0.5	0.1	0.1	103	2	5	10	15	21	28	36	46	60	892	194789	0.498533	0.0974526	0.720256	0.0999984	0.0999984
0.2	0.9	-0.1	58	43	67	104	150	212	288	389	513	668	853	84880	0.199546	0.902139	-0.431209	-0.100004	0.100004
0.4	0.7	0.1	69	44	66	101	136	196	258	356	439	579	793	233735	0.397256	0.701492	0.581601	0.100005	0.100005
0.5	0.6	0.1	87	24	39	66	104	142	207	290	378	535	710	132694	0.496455	0.601492	0.401011	0.100006	0.100006
0.3	0.7	-0.1	55	10	25	37	68	125	206	277	404	576	798	229733	0.296554	0.700984	-0.248784	-0.10001	0.10001
0.4	0.5	0.1	59	3	6	15	27	50	92	165	273	448	734	27692	0.401405	0.503726	-0.0610694	0.100012	0.100012
0.6	0.5	0.1	74	4	9	16	27	47	97	181	259	400	656	59390	0.597338	0.503894	0.0580128	0.100012	0.100012
0.2	0.7	0.1	49	10	17	35	54	93	132	216	293	457	636	42229	0.1992	0.702602	0.226491	0.100014	0.100014
0.6	0.6	0.1	112	57	91	135	185	261	339	450	582	695	853	883570	0.596712	0.60284	0.570631	0.100015	0.100015
0.7	0.6	-0.1	134	18	31	49	74	104	147	219	302	443	664	729813	0.702014	0.602962	-0.202135	-0.100017	0.100017
0.3	0.5	-0.1	51	0	2	7	25	51	116	187	351	483	752	285881	0.299517	0.502114	-0.173641	-0.100024	0.100024
0.4	0.8	0.1	65	29	44	66	103	141	195	285	419	547	703	168012	0.400836	0.803289	0.37417	0.100026	0.100026
0.1	0.9	0.1	49	56	78	118	157	232	290	393	476	630	747	212667	0.0999427	0.903499	0.104672	0.100029	0.100029
0.2	0.8	0.1	60	18	31	53	84	125	186	275	392	545	749	85729	0.200537	0.802222	-0.237056	0.10003	0.10003
0.2	0.8	0.1	60	18	31	53	84	125	186	275	392	545	749	85729	0.200537	0.802222	-0.237056	0.10003	0.10003
0.3	0.5	0.1	68	7	20	34	61	96	142	231	305	466	673	144715	0.297763	0.503693	0.167417	0.100033	0.100033
0.3	0.6	0.1	59	7	15	31	59	97	164	255	381	549	785	2957511	0.299457	0.603114	-0.281343	0.100038	0.100038
0.3	0.6	0.1	59	7	15	31	59	97	164	255	381	549	785	2957511	0.299457	0.603114	-0.281343	0.100038	0.100038
0.6	0.9	0.1	77	51	75	114	164	210	281	372	486	615	794	374739	0.598283	0.902557	0.749123	0.100042	0.100042
0.1	0.7	0.1	49	10	19	38	68	133	187	303	400	575	728	129261	0.0999427	0.703151	0.321064	0.100046	0.100046
0.1	0.5	0.1	49	1	3	14	30	72	118	223	326	522	698	131570	0.0999427	0.503508	-0.029421	0.100051	0.100051
0.5	0.8	0.1	84	33	57	80	111	151	205	286	367	473	656	325494	0.500208	0.800747	0.322733	0.100056	0.100056
0.4	0.9	0.1	49	26	36	63	92	159	220	332	428	614	790	120479	0.396674	0.901832	-0.35716	0.100058	0.100058
0.4	0.9	0.1	49	26	36	63	92	159	220	332	428	614	790	120479	0.396674	0.901832	-0.35716	0.100058	0.100058
0.2	1	0.1	51	108	153	190	254	303	384	446	553	643	844	751991	0.203674	0.996056	-0.0102331	0.100062	0.100062
0.3	0.8	0.1	56	16	26	46	80	136	189	293	433	609	818	159713	0.299718	0.803455	-0.384986	0.100064	0.100064
0.3	0.8	0.1	56	16	26	46	80	136	189	293	433	609	818	159713	0.299718	0.803455	-0.384986	0.100064	0.100064
0.6	0.8	0.1	112	29	46	69	91	134	185	271	383	503	686	164440	0.602913	0.803646	-0.243347	0.100078	0.100078
0.6	0.8	0.1	112	29	46	69	91	134	185	271	383	503	686	164440	0.602913	0.803646	-0.243347	0.100078	0.100078
0.3	0.9	0.1	49	37	55	91	124	193	252	356	443	622	779	220897	0.298369	0.903576	-0.025572	0.100082	0.100082
0.2	0.5	0.1	52	2	10	24	36	61	89	159	285	405	695	68579	0.202443	0.501263	-0.131652	0.100126	0.100126
0.2	0.5	0.1	52	2	10	24	36	61	89	159	285	405	695	68579	0.202443	0.501263	-0.131652	0.100126	0.100126
0.4	0.2	0.2	70	8	16	23	35	46	63	78	103	134	907	166206	0.397285	0.197526	0.809934	0.100193	0.100193
0.7	0.1	-0.7	134	0	0	2	5	9	15	21	27	36	50	1163203	0.700434	0.0989333	-0.889546	-0.100286	0.100286
0.7	0.1	-0.3	139	0	0	3	7	10	14	20	28	37	50	1168500	0.698452	0.0988798	-0.930187	-0.100603	0.100603
0.6	0.2	0.1	104	7	13	19	27	36	48	66	92	125	858	323904	0.5993	0.196108	-0.767354	0.101666	0.101666
0.6	0.2	0.1	104	7	13	19	27	36	48	66	92	125	858	323904	0.5993	0.196108	-0.767354	0.101666	0.101666
0.7	0.3	-0.9	139	11	19	27	37	50	66	82	97	116	156	1013468	0.702332	0.297939	-0.894347	-0.10192	0.10192
0.4	0.4	0.3	69	26	40	59	77	106	133	175	214	771	849	139379	0.397485	0.396621	0.824199	0.102055	0.102055
0.7	0.3	-0.5	147	8	16	26	37	49	65	82	105	132	162	928265	0.700142	0.296541	-0.918477	-0.103659	0.103659
0.7	0.3	-0.8	149	9	18	29	40	55	69	89	104	131	162	867219	0.703605	0.29794	-0.877006	-0.104129	0.104129
0.7	0.4	0.1	143	27	40	55	71	93	115	143	182	237	841	553453	0.696669	0.396605	-0.806758	0.104531	0.104531
0.7	0.4	-0.3	145	19	28	37	53	68	84	102	132	169	214	849079	0.697723	0.396666	-0.823898	-0.104786	0.104786
0.8	0.3	-0.9	165	11	16	26	43	60	78	99	123	149	184	948687	0.797177	0.299243	-0.905808	-0.107381	0.107381
0.7	0.3	-0.2	157	10	17	26	38	50	65	82	105	124	154	1166735	0.702709	0.296526	-0.924654	-0.109567	0.109567
0.3	0.1	0.1	68	1	5	8	13	19	28	42	54	862	931	112524	0.298059	0.0960063	-0.757885	0.10964	0.10964
0.3	0.1	0.1	68	1	5	8	13	19	28	42	54	862	931	112524	0.298059	0.0960063	-0.757885	0.10964	0.10964
0.3	0.1	0.2	60	2	5	8	13	21	30	42	54	762	868	33473	0.298635	0.0974152	0.734643	0.110784	0.110784
0.5	0.4	0.3	81	27	37	51	71	97	127	162	206	280	849	210648	0.496561	0.396529	0.865472	0.114593	0.114593
0.5	0.2	0.2	90	10	17	27	41	54	71	87	107	134	908	260177	0.502575	0.197578	0.850214	0.117963	0.117963
0.6	0.2	0.4	110	9	17	24	37	46	63	78	100	127	888	406381	0.598928	0.19611	0.890487	0.122242	0.122242
0.4	0.1	0.3	81	1	6	10	16	21	29	40	52	826	912	289376	0.402014	0.096025	0.878802	0.12372	0.12372
0.6	0.4	0.5	103	24	38	52	77	103	132	169	219	280	875	358005	0.603387	0.39665	0.906055	0.128874	0.128874
0.1	0.5	-0.4	49	0	1	6	18	49	79	150	234	430	639	64845	0.0999427	0.500224	-0.302464	-0.13633	0.13633
0.1	0.5	-0.3	49	0	0	9	19	46	85	174	262	441	628	144673	0.0999427	0.501153	-0.29455	-0.136547	0.136547
0.1	0.5	-0.5	51	0	2	7	27	50	110	173	305	423	679	273625	0.102345	0.503805	-0.457527	-0.140504	0.140504
0.1	0.5	-0.7	49	0	0	1	9	30	55	156	262	471	657	76590	0.0999427	0.503706	-0.278959	-0.141307	0.141307
0.1	0.5	-0.8	51	0	0	1	13	37	97	156	304	448	728	88213	0.102345	0.503332	-0.457504	-0.143884	0.143884
0.1	0.5	-0.9	51	0	1	6	25	59	134	198	325	451	727	321038	0.102345	0.502806	-0.457515	-0.145186	0.145186
0.6	0.3	0.2	76	5	12	25	37	53	70	96	146	668	829	179057	0.597063	0.299306	0.775094	0.146591	0.146591
0.1	0.5	-0.6	51	0	1	8	34	59	115	178	326	472	747	227927	0.0983147	0.502127	-0.407237	-0.14669	0.14669
0.1	0.5	-0.2	54	0	0	2	10	28	71	159	247	448	737	108715	0.0993383	0.503686	-0.481654	-0.154216	0.154216
0.2	0.5	-0.2	49	0	0	1	12	48	100	209	309	508	706	336414	0.20395	0.500033	-0.395807	-0.154783	0.154783
0.5	0.1	0.2	93	0	4	10	18	26	36	48	60	811	916	121540	0.496896	0.100325	0.932858	0.156272	0.156272
0.2	0.5	-0.4	51	0	0	3	21	46	109	178	317	443	718	152600	0.203674	0.502914	-0.550207	-0.157034	0.157034
0.1	0.6	-0.2	49	2	5	22	42	97	145	247	343	544	731	174433	0.0999427	0.602006	-0.318506	-0.158216	0.158216
0.1	0.6	-0.6	51	4	11	21	50	79	149	216	356	487	739	220959	0.102345	0.600557	-0.547474	-0.162381	0.162381
0.5	0.3	0.5	83	18	29	41	54	78	104	135	174	782	878	142132	0.502345	0.29651	0.86699	0.162572	0.162572
0.2	0.5	-0.5	51	0	1	6	23	46	119	194	354	489	751	377084	0.203674	0.503263	-0.53502	-0.163181	0.163181
0.1	0.6	-0.8	51	1	8	21	48	75	142	213	359	488	747	241756	0.0983147	0.602802	-0.464899	-0.164161	0.164161
0.1	0.6	-0.5	49	1	6	23	44	85	135	243	355	556	728	264848	0.0999427	0.60341	-0.294579	-0.16443	0.16443
0.1	0.6	-0.7	50	2	13	25	54	87	163	233	382	515	778	220425	0.102431	0.603922	-0.419869	-0.166619	0.166619
0.1	0.6	-0.4	51	1	7	16	39	73	146	218	385	514	771	263123	0.0983147	0.603852	-0.4532	-0.167045	0.167045
0.3	0.5	-0.4	50	0	0	2	15	30	64	104	211	302	578	96234	0.297953	0.503798	-0.564149	-0.16742	0.16742
0.6	0.4	0.2	98	24	40	59	84	113	144	182	231	754	874	405725	0.59977	0.396576	0.921879	0.168029	0.168029
0.2	0.5	-0.7	54	0	0	2	8	26	74	176	268	443	716	255061	0.203917	0.50369	-0.633481	-0.169046	0.169046
0.1	0.6	-0.9	51	1	7	18	58	97	179	252	396	531	774	479521	0.102345	0.603874	-0.482622	-0.169335	0.169335
0.2	0.5	-0.9	54	0	0	2	12	26	65	137	213	379	644	106361	0.202582	0.503652	-0.582002	-0.169858	0.169858
0.1	0.6	-0.3	51	0	10	22	58	89	170	241	390	531	801	401635	0.102345	0.603276	-0.495429	-0.171032	0.171032
0.3	0.5	-0.7	51	0	0	4	19	38	89	154	297	436	724	133924	0.298104	0.502148	-0.632686	-0.174437	0.174437
0.5	0.3	0.2	87	16	25	43	59	79	107	137	174	758	854	185375	0.503905	0.296605	0.889999	0.177465	0.177465
0.2	0.6	-0.4	49	0	4	14	24	62	105	196	283	467	629	110651	0.1992	0.602807	-0.453211	-0.177936	0.177936
0.6	0.3	0.4	105	21	31	42	59	75	94	118	160	716	832	349347	0.599295	0.296526	0.897988	0.177951	0.177951
0.3	0.5	-0.3	52	0	1	7	14	48	93	183	340	469	740	274237	0.30369	0.501368	-0.75455	-0.178318	0.178318
0.2	0.5	-0.6	59	0	0	3	13	38	76	150	268	437	699	182521	0.196781	0.503759	-0.747172	-0.179284	0.179284
0.2	0.5	-0.8	58	0	0	0	9	30	71	139	264	452	725	279771	0.20309	0.501865	-0.679209	-0.180827	0.180827
0.6	0.1	0.3	106	1	4	7	13	23	32	44	59	791	895	711954	0.602301	0.100415	0.893434	0.181394	0.181394
0.2	0.5	-0.3	59	0	0	0	6	21	63	138	255	444	739	205639	0.199504	0.500977	-0.691811	-0.181749	0.181749
0.4	0.4	0.5	84	41	60	78	101	131	165	220	281	792	896	221958	0.400735	0.397932	0.843549	0.182618	0.182618
0.6	0.2	0.2	103	7	12	20	32	51	67	86	111	752	863	147982	0.603814	0.19616	0.854822	0.183016	0.183016
0.3	0.5	-0.8	54	0	0	3	14	28	71	151	226	405	696	180341	0.300765	0.502809	-0.712885	-0.183249	0.183249
0.6	0.4	0.4	99	23	38	56	84	113	148	190	240	727	847	338271	0.596412	0.396621	0.861498	0.186109	0.186109
0.2	0.6	-0.8	52	0	6	21	40	87	129	224	371	504	768	217183	0.202443	0.602933	-0.706783	-0.186515	0.186515
0.3	0.5	-0.6	55	0	0	0	8	38	88	135	248	436	721	264827	0.302717	0.502407	-0.81711	-0.191596	0.191596
0.3	0.6	-0.7	49	2	7	24	50	105	160	278	379	596	778	160326	0.298369	0.603462	-0.671203	-0.19446	0.19446
0.2	0.6	-0.2	55	0	4	10	33	75	144	205	329	501	738	256527	0.201926	0.603857	-0.759192	-0.195233	0.195233
0.2	0.8	0.2	51	38	59	78	110	139	200	252	358	434	686	219038	0.203674	0.802087	0.691881	0.196474	0.196474
0.4	0.5	-0.3	50	0	0	4	25	49	99	150	255	385	636	199829	0.402513	0.500022	-0.696109	-0.197503	0.197503
0.4	0.5	-0.5	52	0	1	10	26	60	93	170	293	419	689	213779	0.397108	0.502286	-0.785845	-0.198101	0.198101
0.2	0.6	-0.7	56	0	0	9	27	60	95	180	317	511	766	190555	0.197725	0.603561	-0.777841	-0.198725	0.198725
0.2	1	0.2	49	91	123	178	221	292	349	440	510	632	749	848481	0.20395	0.996063	-0.362752	0.199187	0.199187
0.2	1	0.2	49	91	123	178	221	292	349	440	510	632	749	848481	0.20395	0.996063	-0.362752	0.199187	0.199187
0.5	0.1	0.4	95	3	8	13	21	30	38	45	61	789	894	73102	0.498912	0.0988635	0.938111	0.199224	0.199224
0.4	1	0.2	75	83	119	147	200	271	358	437	557	691	842	659055	0.396414	0.996312	0.651429	0.1996	0.1996
0.4	0.5	-0.6	54	0	0	8	25	41	91	168	242	413	696	270443	0.403716	0.502942	-0.865198	-0.199828	0.199828
0.1	0.6	0.2	49	11	19	34	49	85	125	219	314	508	688	40685	0.0999427	0.6027	0.220085	0.199847	0.199847
0.4	0.8	-0.2	49	11	17	30	44	81	115	185	254	445	637	88280	0.3995	0.803451	-0.261705	-0.199927	0.199927
0.5	0.8	-0.2	89	18	30	46	73	122	179	274	379	549	725	527343	0.50048	0.803645	-0.507615	-0.199948	0.199948
0.3	0.5	-0.2	67	0	0	1	10	24	60	115	211	433	669	215845	0.301374	0.502669	-0.530814	-0.199959	0.199959
0.3	0.7	-0.2	61	9	17	31	49	80	137	223	325	489	711	151566	0.296089	0.703749	-0.279562	-0.199962	0.199962
0.6	1	0.2	96	59	77	113	150	195	234	287	381	511	704	335443	0.597097	0.996319	0.298646	0.199966	0.199966
0.5	0.6	0.2	90	6	14	25	47	73	121	173	269	394	640	13213	0.503262	0.603429	-0.0953331	0.199968	0.199968
0.5	0.6	0.2	90	6	14	25	47	73	121	173	269	394	640	13213	0.503262	0.603429	-0.0953331	0.199968	0.199968
0.5	0.9	-0.2	84	44	62	84	112	151	197	272	351	474	650	431060	0.500376	0.902632	-0.174217	-0.199973	0.199973
0.4	0.6	0.2	78	3	7	15	27	46	82	146	250	408	673	16068	0.399815	0.603705	-0.292744	0.199975	0.199975
0.4	0.6	0.2	78	3	7	15	27	46	82	146	250	408	673	16068	0.399815	0.603705	-0.292744	0.199975	0.199975
0.5	0.7	-0.2	69	0	2	10	25	58	104	201	305	513	712	177716	0.500327	0.702532	-0.597572	-0.199977	0.199977
0.3	0.6	0.2	58	12	20	36	60	103	151	213	314	453	678	279084	0.297572	0.59976	0.0844917	0.199977	0.199977
0.6	0.8	0.2	100	49	72	103	143	192	249	321	422	554	728	385195	0.600768	0.803396	-0.065184	0.19998	0.19998
0.8	0.6	-0.2	159	23	43	72	101	149	208	295	419	561	772	1069719	0.80033	0.601199	-0.127614	-0.199982	0.199982
0.3	0.8	0.2	64	30	54	81	116	156	206	290	396	527	728	249648	0.300755	0.803904	-0.0507321	0.199982	0.199982
0.4	0.6	-0.2	75	5	10	17	30	56	97	140	218	363	628	85327	0.397306	0.601926	-0.308638	-0.199986	0.199986
0.4	0.7	-0.2	75	0	3	7	26	56	103	152	257	435	695	252097	0.402807	0.702829	-0.826562	-0.199989	0.199989
0.4	0.5	0.2	83	5	9	12	20	35	66	127	222	367	616	108083	0.400995	0.503909	-0.361345	0.199989	0.199989
0.4	0.5	0.2	83	5	9	12	20	35	66	127	222	367	616	108083	0.400995	0.503909	-0.361345	0.199989	0.199989
0.2	0.5	0.2	49	4	7	23	39	82	124	213	298	482	670	180675	0.1992	0.5036	0.0818874	0.199989	0.199989
0.6	0.6	0.2	80	28	41	61	85	127	168	220	295	408	592	449343	0.599055	0.603763	0.306284	0.199991	0.199991
0.1	0.5	0.2	51	3	6	11	25	40	84	129	250	377	628	8876	0.102345	0.50384	0.442256	0.199991	0.199991
0.7	0.6	-0.2	144	16	36	65	100	149	203	278	355	473	648	1161594	0.700422	0.602993	-0.147257	-0.199995	0.199995
0.4	0.7	0.2	69	33	46	75	104	156	204	291	365	487	661	362373	0.396298	0.703116	0.221117	0.199996	0.199996
0.6	0.7	-0.2	112	27	44	67	90	121	149	208	284	382	586	512972	0.599913	0.70166	-0.174477	-0.199997	0.199997
0.5	0.7	0.2	74	5	11	23	38	58	92	168	262	440	698	136188	0.496989	0.7034	-0.69246	0.200002	0.200002
0.5	0.7	0.2	74	5	11	23	38	58	92	168	262	440	698	136188	0.496989	0.7034	-0.69246	0.200002	0.200002
0.6	0.6	-0.2	88	7	19	32	57	89	135	213	292	432	598	397961	0.598797	0.603056	-0.219533	-0.200003	0.200003
0.6	0.5	0.2	111	5	8	14	34	49	78	107	168	262	514	227464	0.596381	0.50293	-0.327275	0.200007	0.200007
0.6	0.5	0.2	111	5	8	14	34	49	78	107	168	262	514	227464	0.596381	0.50293	-0.327275	0.200007	0.200007
0.2	0.7	-0.2	60	13	27	48	77	114	168	250	362	520	720	157717	0.203962	0.701059	-0.27002	-0.200007	0.200007
0.6	0.1	0.2	86	0	4	7	11	18	26	35	57	720	806	102695	0.598884	0.100379	0.102565	0.200007	0.200007
0.3	0.6	-0.2	57	0	0	5	20	43	106	196	330	513	767	204859	0.302429	0.600474	-0.470129	-0.200009	0.200009
0.3	0.5	0.2	68	9	30	54	100	156	250	382	499	663	802	511973	0.303808	0.503369	0.845132	0.20001	0.20001
0.2	1	-0.2	56	110	157	215	279	355	413	509	614	732	867	496611	0.197725	0.996226	-0.239436	-0.200011	0.200011
0.5	0.8	0.2	64	30	51	70	103	147	197	288	390	520	694	298631	0.503685	0.802761	0.160439	0.200013	0.200013
0.6	0.7	0.2	80	31	57	85	121	165	231	299	394	509	709	422356	0.596553	0.701055	0.351426	0.200013	0.200013
0.2	0.7	0.2	53	27	49	67	102	155	201	294	409	509	728	95854	0.197497	0.702999	-0.153418	0.200014	0.200014
0.2	0.7	0.2	53	27	49	67	102	155	201	294	409	509	728	95854	0.197497	0.702999	-0.153418	0.200014	0.200014
0.4	0.8	0.2	54	14	24	42	77	107	174	267	353	522	724	80044	0.403716	0.803813	0.0514833	0.200014	0.200014
0.8	0.7	0.2	160	41	70	107	147	209	277	353	472	603	762	902922	0.801926	0.703521	-0.106617	0.200019	0.200019
0.6	0.5	-0.2	95	0	3	10	24	48	78	124	226	356	607	338202	0.599672	0.500446	-0.285168	-0.20002	0.20002
0.5	0.5	0.2	64	2	9	25	53	94	151	243	351	484	667	115706	0.501774	0.501535	0.151416	0.20002	0.20002
0.4	0.5	-0.2	73	0	0	1	9	24	42	81	171	302	621	161008	0.397649	0.501754	-0.295123	-0.200023	0.200023
0.6	0.9	0.2	109	83	115	158	203	272	343	438	529	653	805	798320	0.598123	0.90375	0.241932	0.200027	0.200027
0.6	0.8	-0.2	87	22	34	54	74	96	150	210	285	453	663	416309	0.602579	0.803667	-0.571467	-0.200028	0.200028
0.2	0.6	0.2	50	2	9	19	45	76	160	233	375	502	755	56634	0.20097	0.601688	0.464357	0.200028	0.200028
0.5	0.5	-0.2	90	1	3	7	16	27	52	84	146	253	519	258782	0.503327	0.502496	-0.420142	-0.200032	0.200032
0.9	0.8	-0.2	198	75	108	151	203	258	323	414	530	665	795	1180484	0.8978	0.799059	-0.149245	-0.200033	0.200033
0.4	0.9	0.2	52	27	46	79	107	164	213	310	428	530	749	137264	0.397959	0.902638	-0.10427	0.200037	0.200037
0.4	0.9	0.2	52	27	46	79	107	164	213	310	428	530	749	137264	0.397959	0.902638	-0.10427	0.200037	0.200037
0.5	0.6	-0.2	90	7	17	27	47	72	120	170	265	382	628	706603	0.503152	0.603673	-0.241139	-0.200038	0.200038
0.3	0.7	0.2	56	11	23	42	68	113	154	243	364	538	768	100963	0.300203	0.703415	0.316705	0.200038	0.200038
0.3	0.9	0.2	67	52	68	104	144	194	275	354	461	645	806	136360	0.298307	0.902663	-0.132622	0.20004	0.20004
0.3	0.9	0.2	67	52	68	104	144	194	275	354	461	645	806	136360	0.298307	0.902663	-0.132622	0.20004	0.20004
0.6	0.9	-0.2	60	12	22	37	62	90	124	181	267	403	589	152977	0.602882	0.903219	-0.489963	-0.200041	0.200041
0.3	1	0.2	69	88	120	173	223	307	386	503	602	751	870	426443	0.303396	0.996009	0.545412	0.200044	0.200044
0.2	0.9	-0.2	55	58	87	118	176	244	326	395	520	670	855	233704	0.199499	0.902927	-0.314927	-0.200047	0.200047
0.5	0.9	0.2	93	72	111	140	186	250	309	374	463	548	727	428641	0.503798	0.902728	0.390562	0.200058	0.200058
0.2	0.9	0.2	59	65	96	131	167	215	285	374	486	632	801	256181	0.200371	0.903314	0.234741	0.200078	0.200078
0.1	0.9	0.2	49	75	97	141	182	264	326	434	520	676	810	115931	0.102666	0.903954	0.0751105	0.200086	0.200086
0.5	1	0.2	83	75	118	158	206	287	369	464	567	691	840	923807	0.501602	0.996341	0.736402	0.200111	0.200111
0.5	1	-0.2	94	78	105	136	179	219	280	363	451	595	777	585990	0.496662	0.99601	-0.321137	-0.200121	0.200121
0.1	0.7	0.2	54	17	34	62	104	145	226	336	416	583	802	176811	0.0993383	0.702649	0.0346551	0.200158	0.200158
0.6	1	-0.2	110	87	120	151	195	239	306	376	480	580	775	832156	0.596173	0.996124	-0.635044	-0.200175	0.200175
0.1	1	0.2	49	141	174	234	281	358	417	511	581	694	774	1029101	0.102666	0.996019	0.354395	0.200266	0.200266
0.4	1	-0.2	77	89	122	163	220	266	349	451	573	711	867	705427	0.399713	0.996344	-0.187708	-0.200296	0.200296
0.1	0.8	0.2	49	49	75	124	163	237	299	413	507	679	817	147748	0.102666	0.803779	-0.13564	0.200843	0.200843
0.1	0.8	0.2	49	49	75	124	163	237	299	413	507	679	817	147748	0.102666	0.803779	-0.13564	0.200843	0.200843
0.7	0.2	0.2	135	9	15	23	34	46	62	75	100	786	880	594377	0.702396	0.19611	-0.802577	0.203192	0.203192
0.2	0.7	-0.8	49	12	23	51	81	142	194	292	382	560	729	289770	0.20395	0.70242	-0.51272	-0.204084	0.204084
0.4	0.5	-0.8	58	0	0	0	2	16	48	126	246	424	688	247188	0.397734	0.501483	-0.877799	-0.205367	0.205367
0.2	0.7	-0.5	49	9	20	46	69	123	182	300	404	598	760	155111	0.1992	0.703841	-0.51299	-0.209693	0.209693
0.3	0.6	-0.5	53	0	5	14	32	69	107	197	343	478	751	144001	0.303299	0.60314	-0.760464	-0.211071	0.211071
0.3	0.6	-0.6	55	1	5	10	30	68	128	191	317	506	757	199809	0.302717	0.602799	-0.835423	-0.211857	0.211857
0.2	0.6	-0.9	60	0	2	8	22	54	103	175	292	450	668	419172	0.203962	0.603582	-0.792458	-0.212401	0.212401
0.2	0.6	-0.3	60	0	0	3	13	39	86	165	278	433	672	304279	0.202191	0.602949	-0.774634	-0.214797	0.214797
0.4	0.5	-0.7	56	0	0	1	6	31	58	122	234	409	690	225831	0.396519	0.503109	-0.852213	-0.215213	0.215213
0.2	0.6	-0.6	60	0	0	1	15	36	89	174	289	451	679	290566	0.20099	0.601337	-0.79195	-0.216424	0.216424
0.2	0.7	-0.6	53	8	22	36	73	125	180	280	433	562	790	235982	0.197497	0.703182	-0.761891	-0.216815	0.216815
0.3	0.5	-0.9	64	0	0	0	0	7	31	103	209	374	626	178696	0.298244	0.501643	-0.848375	-0.217172	0.217172
0.2	0.6	-0.5	61	0	2	7	19	41	78	150	262	427	662	145440	0.200008	0.602653	-0.700815	-0.218722	0.218722
0.2	0.7	-0.3	52	2	17	41	66	123	176	288	446	574	811	215077	0.202443	0.702427	-0.74228	-0.22091	0.22091
0.3	0.5	-0.5	65	0	0	0	0	7	33	88	219	393	635	397176	0.297692	0.503487	-0.858833	-0.223581	0.223581
0.6	0.1	0.4	80	0	1	5	12	18	27	39	61	783	869	103210	0.599246	0.0989163	0.834553	0.22406	0.22406
0.3	0.7	-0.8	49	7	20	54	84	154	219	340	442	639	794	255917	0.298369	0.702756	-0.741173	-0.225409	0.225409
0.6	0.3	0.5	105	21	33	46	65	85	110	139	192	764	880	410437	0.602679	0.296573	0.906433	0.225568	0.225568
0.4	0.6	-0.3	53	0	2	5	27	70	112	208	350	473	748	358078	0.400438	0.599672	-0.834611	-0.232787	0.232787
0.2	0.7	-0.9	55	4	19	33	64	112	186	250	384	564	804	356664	0.201926	0.702511	-0.757573	-0.233244	0.233244
0.2	0.7	-0.4	56	0	9	24	60	116	167	264	396	575	806	272205	0.197725	0.702848	-0.779245	-0.238489	0.238489
0.5	0.5	-0.5	60	0	0	0	2	10	32	79	173	332	583	304489	0.499376	0.502505	-0.876824	-0.239791	0.239791
0.3	0.7	-0.6	55	2	14	26	55	103	173	241	368	538	770	281867	0.29898	0.703023	-0.828709	-0.24314	0.24314
0.2	0.7	-0.7	59	0	4	19	47	89	158	258	397	579	806	260192	0.202987	0.701004	-0.813944	-0.245316	0.245316
0.3	0.6	-0.9	67	0	0	0	4	19	70	126	215	408	650	342152	0.300968	0.602917	-0.872302	-0.247168	0.247168
0.3	0.7	-0.4	57	5	14	31	60	88	152	247	378	546	762	452039	0.300088	0.702761	-0.838108	-0.251966	0.251966
0.3	0.6	-0.3	66	0	0	2	8	34	75	149	300	460	680	291053	0.297541	0.603947	-0.864275	-0.252373	0.252373
0.5	0.6	-0.8	55	0	0	1	10	38	79	132	230	389	641	96907	0.497046	0.603038	-0.877027	-0.252706	0.252706
0.2	0.8	-0.6	51	18	40	61	110	152	239	315	460	578	789	87672	0.199644	0.803482	-0.668733	-0.254869	0.254869
0.2	0.8	-0.4	52	22	48	85	116	178	232	348	491	609	820	438314	0.198491	0.802647	-0.720385	-0.256246	0.256246
0.2	0.8	-0.3	51	23	45	67	124	176	271	347	490	609	824	149916	0.203674	0.802148	-0.696025	-0.256274	0.256274
0.4	0.5	-0.9	72	0	0	0	1	5	20	72	183	315	611	342967	0.403568	0.502463	-0.891799	-0.258394	0.258394
0.2	0.8	-0.8	51	17	38	60	108	149	229	306	442	556	778	145611	0.199644	0.803518	-0.668598	-0.258403	0.258403
0.3	0.6	-0.8	65	0	0	0	16	40	84	150	288	442	663	475490	0.300441	0.603496	-0.820133	-0.260199	0.260199
0.3	0.6	-0.4	68	0	0	0	4	18	44	119	219	433	681	196007	0.300785	0.603657	-0.862402	-0.261343	0.261343
0.3	0.7	-0.9	57	0	6	20	53	86	154	253	386	568	801	233778	0.296482	0.702522	-0.826195	-0.261395	0.261395
0.4	0.5	-0.4	76	0	0	0	0	0	9	54	153	321	608	345352	0.396612	0.502611	-0.909598	-0.26154	0.26154
0.2	0.8	-0.9	51	29	56	79	132	179	273	353	502	614	820	228852	0.203674	0.803682	-0.690955	-0.261555	0.261555
0.2	0.8	-0.5	52	23	46	86	124	192	246	356	498	610	820	356242	0.202443	0.802938	-0.740911	-0.266518	0.266518
0.3	0.7	-0.5	59	0	3	13	40	82	145	238	371	547	786	220185	0.297775	0.703626	-0.836495	-0.267079	0.267079
0.2	1	-0.3	49	98	127	179	219	289	340	430	495	605	728	683656	0.20395	0.996259	-0.564273	-0.267147	0.267147
0.3	1	0.7	49	65	88	132	168	231	282	378	474	658	802	517328	0.298369	0.996357	0.742245	0.274998	0.274998
0.4	0.6	-0.5	63	0	0	1	7	42	91	165	287	449	672	441104	0.39716	0.598087	-0.871428	-0.276352	0.276352
0.5	0.6	-0.3	58	0	0	1	7	25	75	146	280	480	744	260380	0.498839	0.603177	-0.88267	-0.276586	0.276586
0.1	0.9	1	49	63	82	120	154	217	275	378	461	616	735	117409	0.0999427	0.903441	0.411774	0.276732	0.276732
0.2	0.8	-0.7	54	15	34	70	117	157	239	351	445	613	829	400016	0.200111	0.802619	-0.721516	-0.276981	0.276981
0.5	0.6	-0.5	66	0	1	5	14	30	55	104	238	388	611	226746	0.50124	0.603958	-0.891244	-0.278181	0.278181
0.2	0.6	0.3	53	13	25	37	70	119	156	233	345	450	729	210457	0.197497	0.602602	0.769274	0.278795	0.278795
0.4	0.6	-0.8	70	0	0	1	6	17	55	104	224	368	651	220023	0.398804	0.601255	-0.911708	-0.280078	0.280078
0.5	0.7	-0.8	53	1	10	21	53	100	144	241	382	499	739	249148	0.499901	0.703582	-0.875966	-0.280282	0.280282
0.1	0.9	0.8	49	51	69	104	142	212	266	368	450	588	700	63587	0.0999427	0.90251	0.411746	0.28071	0.28071
0.3	0.8	-0.5	52	10	31	64	99	169	229	339	481	591	814	412348	0.299738	0.802848	-0.79835	-0.281109	0.281109
0.3	0.8	-0.3	50	12	25	38	72	102	169	230	353	467	703	209020	0.300622	0.803286	-0.69749	-0.282291	0.282291
0.3	0.8	-0.7	49	29	44	74	100	161	215	317	407	571	709	564712	0.300074	0.802332	-0.668626	-0.282466	0.282466
0.1	0.7	0.3	49	28	39	63	91	154	212	333	429	616	764	123553	0.0999427	0.703971	0.412916	0.285162	0.285162
0.3	0.7	-0.3	66	0	2	8	28	74	129	209	360	513	710	356196	0.297541	0.703721	-0.886599	-0.285908	0.285908
0.4	0.8	-0.7	49	21	38	72	103	163	224	342	440	626	783	1230007	0.400868	0.80251	-0.810591	-0.286137	0.286137
0.1	0.5	0.3	52	14	23	39	53	78	108	177	304	443	723	11232	0.098445	0.500984	0.656984	0.287528	0.287528
0.1	0.9	0.3	49	62	83	126	159	226	285	389	469	621	740	41776	0.102666	0.902357	0.41156	0.289942	0.289942
0.4	0.8	-0.9	49	21	37	70	101	166	221	324	420	607	779	412808	0.396674	0.803662	-0.79837	-0.290372	0.290372
0.5	0.5	-0.6	77	0	0	0	2	4	13	44	125	317	645	251325	0.499768	0.503468	-0.914147	-0.292665	0.292665
0.3	0.8	-0.4	54	14	33	65	117	157	237	351	435	598	809	336916	0.302099	0.803073	-0.817438	-0.292909	0.292909
0.1	0.9	0.9	49	69	94	137	172	241	300	404	488	638	755	156926	0.102666	0.901981	0.411834	0.294252	0.294252
0.5	0.5	-0.3	77	0	0	0	1	6	18	41	133	323	634	532007	0.503373	0.503597	-0.912577	-0.2946	0.2946
0.4	0.6	-0.4	77	0	0	0	1	5	32	86	194	363	652	238932	0.399908	0.603302	-0.938715	-0.294875	0.294875
0.1	0.8	0.3	50	29	51	75	126	171	257	327	453	554	780	86483	0.102431	0.80126	0.520771	0.295251	0.295251
0.1	1	0.3	49	138	173	231	276	350	405	495	559	663	750	1063449	0.0999427	0.996272	0.413404	0.29623	0.29623
0.1	0.7	0.7	54	37	62	92	135	179	264	382	479	643	846	255123	0.103144	0.703743	0.637176	0.296912	0.296912
0.4	0.6	-0.6	71	0	0	0	1	10	48	106	245	397	681	619148	0.402666	0.602173	-0.918857	-0.298891	0.298891
0.3	0.7	-0.7	68	0	0	3	21	49	96	190	293	496	714	376625	0.300022	0.701996	-0.865984	-0.299058	0.299058
0.2	1	0.3	51	100	149	187	252	300	383	443	544	621	812	342544	0.203674	0.996018	-0.0673225	0.299596	0.299596
0.5	1	-0.3	86	72	108	141	176	231	296	356	473	599	756	462482	0.502187	0.99624	-0.676618	-0.299699	0.299699
0.6	1	0.3	66	44	67	86	108	159	209	275	389	522	721	231271	0.601154	0.996037	-0.415649	0.299718	0.299718
0.6	1	0.3	66	44	67	86	108	159	209	275	389	522	721	231271	0.601154	0.996037	-0.415649	0.299718	0.299718
0.3	1	-0.3	70	69	100	135	199	259	361	447	579	688	850	415128	0.299209	0.99622	-0.561178	-0.299724	0.299724
0.2	0.9	-0.3	49	42	63	108	150	224	283	395	485	646	780	304029	0.20395	0.903207	-0.442306	-0.299844	0.299844
0.6	0.5	0.3	63	8	17	33	54	89	135	196	310	451	629	160634	0.598062	0.500881	0.637141	0.299846	0.299846
0.5	0.7	-0.3	65	4	10	19	42	73	116	178	306	465	690	312905	0.502633	0.701987	-0.803053	-0.299917	0.299917
0.4	0.8	0.3	66	36	60	83	117	177	252	338	469	581	733	159417	0.397846	0.803015	0.91462	0.299919	0.299919
0.6	0.9	-0.3	91	40	54	74	108	139	194	245	321	417	644	523892	0.602942	0.902336	-0.380751	-0.29993	0.29993
0.3	0.9	-0.3	61	37	63	96	135	184	252	341	455	598	771	275965	0.3037	0.90347	-0.249479	-0.299947	0.299947
0.6	0.7	0.3	90	60	93	123	181	234	308	378	489	594	780	544051	0.596096	0.699915	0.651168	0.299948	0.299948
0.2	0.8	0.3	57	41	65	98	146	188	263	344	461	615	815	94869	0.198607	0.803769	0.317194	0.29995	0.29995
0.5	0.9	0.3	91	90	124	162	213	262	335	405	510	619	788	551135	0.499717	0.903635	0.331111	0.29995	0.29995
0.4	0.8	-0.3	67	5	12	28	45	70	133	203	302	467	643	78687	0.401504	0.802917	-0.555589	-0.299963	0.299963
0.6	0.6	-0.3	98	0	1	4	10	23	43	89	151	265	489	359715	0.59654	0.599595	-0.691464	-0.299964	0.299964
0.4	0.9	0.3	76	75	112	158	216	296	361	445	549	679	848	289365	0.398591	0.903932	0.727983	0.299965	0.299965
0.6	1	-0.3	110	97	127	158	210	256	329	395	487	570	757	1156930	0.600546	0.996051	-0.33481	-0.299969	0.299969
0.5	0.8	-0.3	84	14	28	44	67	98	132	203	303	457	678	225077	0.50024	0.80357	-0.609333	-0.299971	0.299971
0.6	0.8	0.3	96	58	87	119	161	221	279	366	469	601	764	439750	0.598102	0.802975	0.284979	0.299974	0.299974
0.3	0.9	0.3	59	66	100	141	197	255	326	420	539	674	851	202987	0.30248	0.903539	-0.0594195	0.299979	0.299979
0.3	0.8	0.3	61	43	58	78	112	156	218	299	409	547	724	155407	0.300874	0.801625	0.266157	0.299981	0.299981
0.4	0.7	0.3	79	57	91	133	188	261	351	463	574	705	850	381109	0.401997	0.701688	0.792284	0.299985	0.299985
0.7	0.6	-0.3	141	2	7	16	36	65	100	155	231	352	522	555703	0.703332	0.602477	-0.564043	-0.299986	0.299986
0.5	0.5	0.3	90	34	54	70	100	127	173	237	333	458	678	471526	0.503152	0.503769	0.204746	0.29999	0.29999
0.5	0.7	0.3	93	71	107	146	212	280	356	456	570	673	832	413479	0.501453	0.703273	0.808257	0.299992	0.299992
0.5	0.8	0.3	67	32	46	79	115	160	233	300	376	550	713	239305	0.501804	0.803124	0.281428	0.299994	0.299994
0.5	0.9	-0.3	94	28	47	74	107	146	208	286	377	525	746	342888	0.499326	0.903552	-0.602394	-0.3	0.3
0.2	0.5	0.3	54	3	12	33	63	93	162	268	350	506	722	270604	0.200111	0.499428	0.519238	0.3	0.3
0.6	0.5	-0.3	90	0	0	0	3	9	24	44	108	201	444	294432	0.600046	0.503192	-0.821697	-0.300004	0.300004
0.4	0.6	0.3	64	6	15	29	51	80	129	229	347	482	690	224624	0.399522	0.603775	0.161689	0.300005	0.300005
0.7	0.5	-0.3	130	0	0	1	10	22	50	93	170	279	515	251297	0.702627	0.500106	-0.573549	-0.300007	0.300007
0.4	0.7	-0.3	82	7	18	33	53	80	127	197	298	446	655	211661	0.398485	0.702924	-0.549873	-0.300007	0.300007
0.6	0.6	0.3	97	22	39	61	92	126	187	259	363	539	764	980509	0.601759	0.602294	0.232633	0.300009	0.300009
0.4	0.9	-0.3	83	39	58	82	112	158	215	285	385	523	718	505968	0.396354	0.903806	-0.335917	-0.300012	0.300012
0.3	0.6	0.3	50	6	17	28	62	93	166	232	356	473	750	241808	0.302063	0.601286	-0.0040446	0.300012	0.300012
0.4	0.5	0.3	64	10	24	43	64	95	140	252	365	515	713	95194	0.396421	0.501494	0.761031	0.300014	0.300014
0.5	0.6	0.3	53	5	13	22	37	63	92	161	261	380	704	22620	0.500185	0.602277	0.379616	0.300015	0.300015
0.2	0.9	0.3	55	81	112	142	196	269	359	430	554	696	865	336869	0.201926	0.901763	0.406874	0.300016	0.300016
0.7	0.8	-0.3	131	38	59	85	121	159	211	280	397	513	696	864875	0.698366	0.801322	-0.368836	-0.300025	0.300025
0.3	1	0.3	70	88	123	159	225	287	384	468	596	703	858	374541	0.302183	0.996206	-0.00712972	0.300031	0.300031
0.6	0.9	0.3	104	79	114	146	191	249	302	390	485	608	782	496443	0.602347	0.903286	0.43896	0.300038	0.300038
0.6	0.7	-0.3	111	11	25	39	67	101	155	219	334	463	688	946643	0.597032	0.703732	-0.406663	-0.300039	0.300039
0.1	0.6	0.3	49	4	10	23	41	83	126	234	333	536	702	13666	0.0999427	0.601233	0.411452	0.300041	0.300041
0.6	0.8	-0.3	116	13	21	37	63	94	132	202	295	421	628	748510	0.597106	0.801984	-0.675433	-0.300043	0.300043
0.3	0.7	0.3	61	31	46	69	100	142	204	280	375	488	675	331751	0.3037	0.700556	0.643583	0.300047	0.300047
0.7	0.7	-0.3	123	3	8	18	30	59	97	151	230	339	544	1027187	0.70273	0.702428	-0.738769	-0.300048	0.300048
0.2	0.7	0.3	49	20	35	69	97	160	212	337	448	655	818	94458	0.197031	0.702642	0.113044	0.300054	0.300054
0.3	0.5	0.3	69	19	35	63	87	128	167	253	342	504	672	135315	0.302214	0.503662	0.281487	0.300087	0.300087
0.5	1	0.3	85	91	123	161	215	278	342	416	528	645	782	705107	0.499384	0.996291	0.771839	0.300134	0.300134
0.4	1	0.3	82	96	135	173	217	278	343	433	546	677	830	635019	0.403929	0.996558	0.231379	0.300277	0.300277
0.3	0.8	-0.8	57	8	22	46	84	125	198	295	429	586	785	232798	0.301165	0.801836	-0.838241	-0.300767	0.300767
0.4	0.6	-0.7	77	0	0	1	4	9	35	92	213	382	664	412003	0.396829	0.603588	-0.922857	-0.302558	0.302558
0.4	0.6	-0.9	71	0	0	0	1	6	43	104	250	412	711	387208	0.396146	0.601441	-0.911998	-0.302681	0.302681
0.5	0.5	-0.9	82	0	0	0	1	3	15	36	113	275	530	268750	0.499902	0.503462	-0.921239	-0.303366	0.303366
0.2	0.9	0.8	49	44	59	90	115	169	217	306	375	512	686	60369	0.20395	0.903275	0.564496	0.303695	0.303695
0.5	0.5	-0.4	74	0	0	0	0	2	11	52	133	316	629	322437	0.496107	0.50165	-0.883264	-0.305242	0.305242
0.3	0.8	-0.9	57	9	21	44	81	118	195	292	422	587	789	179397	0.298824	0.802838	-0.837155	-0.305752	0.305752
0.4	0.7	-0.8	74	0	3	8	22	39	89	176	271	457	712	494693	0.401415	0.703624	-0.950386	-0.306781	0.306781
0.2	0.8	0.5	49	17	28	49	69	112	150	223	288	443	623	53112	0.1992	0.80242	0.564194	0.307253	0.307253
0.1	0.6	1	54	16	29	46	72	113	192	306	409	584	833	65099	0.103144	0.601733	0.646306	0.309162	0.309162
0.1	0.7	0.6	49	28	38	62	86	137	183	277	362	531	675	78484	0.0999427	0.703604	0.410088	0.30924	0.30924
0.1	0.8	0.6	49	40	55	94	126	194	247	350	434	590	716	95258	0.0999427	0.801633	0.411843	0.310434	0.310434
0.3	0.9	-0.8	49	39	63	116	162	243	307	426	519	702	843	343141	0.298369	0.902429	-0.742337	-0.312552	0.312552
0.2	0.7	0.6	49	18	28	46	62	108	154	252	337	500	652	26669	0.20395	0.702573	0.566025	0.315015	0.315015
0.3	1	0.8	70	103	144	185	252	309	402	485	610	717	876	522055	0.29724	0.996044	0.838002	0.316783	0.316783
0.2	0.9	0.6	52	45	69	100	129	184	225	303	432	511	772	119169	0.198491	0.903318	0.720904	0.317153	0.317153
0.1	0.9	0.6	49	74	93	130	158	210	258	353	435	578	695	133280	0.102666	0.903774	0.411715	0.317234	0.317234
0.1	0.8	1	49	46	64	98	126	188	241	338	421	574	704	84848	0.102666	0.803685	0.409151	0.317857	0.317857
0.3	0.9	1	49	29	41	65	88	140	185	284	382	588	768	31793	0.298369	0.901775	0.742409	0.31888	0.31888
0.1	0.8	0.7	49	39	54	88	117	176	225	328	415	573	697	124788	0.102666	0.803301	0.411933	0.318914	0.318914
0.1	0.9	0.4	50	59	92	117	170	213	295	358	476	576	740	129329	0.102431	0.903757	0.51837	0.318954	0.318954
0.1	0.6	0.5	49	14	23	45	70	123	169	270	369	578	753	59233	0.0999427	0.602802	0.417345	0.319203	0.319203
0.1	0.9	0.5	49	71	92	135	170	233	287	387	467	616	738	110938	0.0999427	0.90371	0.411793	0.319377	0.319377
0.4	0.7	-0.7	67	0	0	2	12	34	98	168	275	487	701	238462	0.39657	0.701533	-0.906066	-0.319419	0.319419
0.1	0.7	0.5	49	15	26	54	81	148	205	320	413	590	732	47704	0.102666	0.702106	0.413307	0.319735	0.319735
0.6	0.6	-0.9	81	0	0	3	11	23	48	92	174	311	575	487377	0.601016	0.602927	-0.913976	-0.320707	0.320707
0.5	0.5	-0.8	91	0	0	0	0	0	4	14	62	191	553	348136	0.503914	0.502551	-0.93915	-0.322807	0.322807
0.6	0.5	-0.7	87	0	0	0	0	3	13	33	68	187	399	165474	0.598516	0.502167	-0.92892	-0.323875	0.323875
0.4	0.7	-0.9	70	0	1	3	11	24	67	123	252	403	701	172583	0.400221	0.701857	-0.926791	-0.324615	0.324615
0.4	0.7	-0.5	73	0	0	3	7	23	53	141	269	416	711	275450	0.403803	0.702361	-0.93471	-0.32468	0.32468
0.3	0.8	-0.6	63	5	12	23	45	114	189	282	395	542	739	347256	0.303835	0.801293	-0.874847	-0.324725	0.324725
0.6	0.6	-0.5	85	0	0	2	8	18	35	71	132	227	428	775551	0.603342	0.602921	-0.924892	-0.324997	0.324997
0.1	0.8	0.5	51	48	73	96	141	178	265	333	457	556	761	145070	0.0983147	0.803506	0.564448	0.325492	0.325492
0.2	0.9	0.7	49	49	69	111	144	205	256	347	425	579	758	170831	0.20395	0.902813	0.564446	0.326087	0.326087
0.1	0.8	0.8	54	57	87	133	193	242	328	439	524	683	858	336817	0.103144	0.801479	0.637982	0.327301	0.327301
0.1	0.6	0.7	50	8	22	40	76	107	172	231	365	479	734	81323	0.102431	0.601921	0.527639	0.327648	0.327648
0.2	0.7	0.7	49	19	29	48	70	119	165	261	344	509	671	25123	0.20395	0.703693	0.567171	0.328477	0.328477
0.6	0.5	-0.8	94	0	0	0	3	8	25	59	105	196	463	1059147	0.598352	0.499496	-0.946993	-0.328992	0.328992
0.5	0.6	-0.7	89	0	0	3	12	33	54	103	154	336	576	460919	0.50237	0.60297	-0.959001	-0.32941	0.32941
0.2	0.7	1	51	18	36	53	82	110	179	244	381	498	744	34321	0.203674	0.703369	0.697302	0.329689	0.329689
0.2	0.8	0.6	49	37	54	86	118	178	232	340	430	596	756	103999	0.20395	0.802226	0.564275	0.330518	0.330518
0.2	0.9	-0.7	52	43	81	130	168	241	299	414	554	663	852	265886	0.198491	0.903115	-0.721428	-0.331145	0.331145
0.2	0.8	0.7	54	41	64	98	143	179	252	348	436	598	805	150914	0.203917	0.803967	0.743909	0.332039	0.332039
0.3	0.9	-0.9	56	14	34	63	111	175	230	333	460	619	814	356919	0.303873	0.902582	-0.815768	-0.335537	0.335537
0.2	0.9	0.9	51	58	86	112	162	203	278	336	446	551	799	359527	0.197027	0.903029	0.668303	0.335802	0.335802
0.2	0.9	1	61	99	135	177	229	294	370	466	575	691	834	194461	0.197935	0.902867	0.769723	0.338265	0.338265
0.5	0.8	-0.8	57	11	19	31	46	68	113	190	300	444	691	126609	0.501133	0.803854	-0.908259	-0.338306	0.338306
0.1	0.7	1	49	21	32	54	76	120	158	249	326	472	606	24929	0.0999427	0.703142	0.412587	0.338576	0.338576
0.1	0.5	0.6	49	4	6	14	24	49	96	198	294	504	691	31028	0.0999427	0.503687	0.419965	0.339702	0.339702
0.5	0.6	-0.9	81	0	0	1	5	13	24	57	136	298	561	563254	0.499403	0.601552	-0.953314	-0.340255	0.340255
0.1	0.6	0.4	51	15	29	44	76	106	182	249	395	527	780	56846	0.0983147	0.603205	0.573497	0.341915	0.341915
0.6	0.5	-0.5	98	0	0	0	2	11	29	58	107	198	413	902738	0.603495	0.502819	-0.927458	-0.342012	0.342012
0.2	1	0.5	60	121	161	213	278	353	438	532	638	753	874	648846	0.20099	0.996085	0.691125	0.342866	0.342866
0.5	0.5	-0.7	95	0	0	0	0	1	8	19	62	222	542	481714	0.500164	0.503227	-0.938405	-0.343875	0.343875
0.2	0.8	0.4	59	51	73	107	148	201	274	385	525	675	875	186162	0.197242	0.802612	0.806765	0.346412	0.346412
0.1	0.7	0.4	49	19	32	60	89	150	209	322	414	581	722	138934	0.0999427	0.699521	0.414541	0.348998	0.348998
0.4	0.9	-0.8	56	10	23	44	76	125	166	260	377	536	777	140718	0.398902	0.90293	-0.873879	-0.349356	0.349356
0.3	0.9	0.4	49	36	46	74	101	153	195	274	364	553	730	33306	0.298369	0.90131	0.742212	0.350264	0.350264
0.2	0.9	-0.9	60	25	46	75	118	178	256	353	471	613	788	323154	0.197111	0.903137	-0.769	-0.351239	0.351239
0.4	0.9	0.4	50	35	51	64	89	116	171	216	325	432	726	59530	0.398402	0.903532	0.785556	0.351489	0.351489
0.3	0.7	0.9	49	10	16	31	47	87	130	236	339	546	730	15085	0.298369	0.701241	0.744271	0.351614	0.351614
0.3	0.8	0.7	59	41	60	88	128	182	259	361	484	645	818	66846	0.298703	0.80284	0.877345	0.351684	0.351684
0.6	0.4	0.3	81	22	37	59	91	132	178	255	514	642	822	426364	0.597766	0.397917	-0.684055	0.351785	0.351785
0.6	0.4	0.3	81	22	37	59	91	132	178	255	514	642	822	426364	0.597766	0.397917	-0.684055	0.351785	0.351785
0.3	0.8	0.4	55	30	44	54	82	124	187	242	347	535	750	20935	0.296554	0.803451	0.830088	0.353104	0.353104
0.2	0.7	0.5	56	32	53	77	113	173	228	324	441	599	856	246580	0.201395	0.703905	0.804971	0.354257	0.354257
0.1	0.9	0.7	49	70	91	128	162	233	290	395	470	611	725	175673	0.0999427	0.903278	0.411795	0.355102	0.355102
0.1	0.5	0.5	49	2	4	13	25	69	109	212	307	503	669	69030	0.0999427	0.50144	0.423461	0.356157	0.356157
0.1	0.7	0.9	54	28	51	77	121	162	246	364	460	662	850	119438	0.0993383	0.703759	0.60543	0.356989	0.356989
0.2	0.7	0.4	49	19	30	52	76	128	178	285	373	551	727	62769	0.20395	0.70334	0.565534	0.358026	0.358026
0.5	1	0.4	75	58	85	106	142	201	276	354	456	577	768	269491	0.496442	0.996425	0.939659	0.35819	0.35819
0.1	0.8	0.9	54	53	77	112	165	209	296	403	497	664	870	78025	0.103144	0.802063	0.636165	0.359287	0.359287
0.6	0.7	-0.9	80	0	2	6	14	25	46	76	144	255	461	105056	0.59857	0.703429	-0.946099	-0.359772	0.359772
0.4	0.8	-0.8	66	4	10	22	43	95	158	237	384	531	722	582817	0.397973	0.802314	-0.914616	-0.360723	0.360723
0.2	0.9	0.4	55	72	107	134	182	249	329	391	522	662	837	217824	0.199499	0.90369	0.766482	0.360835	0.360835
0.5	0.7	-0.9	76	0	2	7	15	31	49	106	214	393	673	276012	0.50359	0.702767	-0.954415	-0.361566	0.361566
0.2	0.9	-0.6	59	40	67	105	154	214	292	391	512	671	860	302329	0.202987	0.902329	-0.823211	-0.36306	0.36306
0.1	0.5	0.9	54	6	22	51	86	118	182	279	372	546	817	166998	0.0988348	0.502614	0.655175	0.363214	0.363214
0.5	0.6	-0.4	92	0	0	0	5	17	38	71	137	263	564	687275	0.50334	0.600731	-0.956144	-0.36334	0.36334
0.2	0.6	0.5	49	9	19	38	58	107	149	243	338	513	699	62471	0.197031	0.602726	0.526383	0.363918	0.363918
0.2	0.8	1	60	48	69	100	139	194	272	379	502	667	827	172144	0.203962	0.803659	0.807331	0.364045	0.364045
0.6	0.5	-0.4	101	0	0	0	0	1	8	28	77	176	446	496861	0.598074	0.50195	-0.958711	-0.364346	0.364346
0.2	0.9	-0.4	60	27	54	87	134	193	264	356	465	602	778	237588	0.197111	0.901505	-0.769998	-0.364675	0.364675
0.3	0.9	0.7	49	28	39	63	85	124	162	236	299	487	680	37752	0.3021	0.903193	0.668719	0.365082	0.365082
0.2	0.9	-0.5	60	32	59	91	135	191	264	356	469	608	780	323482	0.202191	0.902431	-0.790277	-0.366392	0.366392
0.6	0.7	-0.4	85	0	2	5	11	22	48	89	177	314	535	494202	0.5978	0.703556	-0.953815	-0.366739	0.366739
0.2	0.8	0.8	56	38	55	86	129	191	247	353	481	628	812	164196	0.201395	0.802051	0.802426	0.366924	0.366924
0.2	0.7	0.8	52	16	28	51	73	121	167	264	389	508	764	47165	0.202443	0.70353	0.743786	0.367045	0.367045
0.4	0.8	1	57	23	40	64	97	125	176	271	384	554	789	85286	0.396472	0.803058	0.890152	0.36751	0.36751
0.4	0.7	-0.4	82	0	0	0	5	21	48	112	219	404	648	305963	0.40279	0.702653	-0.944745	-0.368765	0.368765
0.3	0.8	0.5	51	26	45	62	97	134	208	276	405	522	772	49764	0.302134	0.803724	0.763871	0.371918	0.371918
0.4	0.9	-0.9	56	18	36	58	94	150	197	291	404	551	750	270040	0.403859	0.903893	-0.882317	-0.374312	0.374312
0.3	0.9	-0.6	55	28	46	67	111	172	261	330	455	606	808	190989	0.29898	0.903731	-0.834076	-0.374627	0.374627
0.5	0.7	-0.5	80	0	0	2	9	20	40	91	195	351	604	149526	0.496738	0.703901	-0.958846	-0.376402	0.376402
0.5	0.6	-0.6	96	0	0	0	3	11	19	42	110	269	578	680364	0.503644	0.602138	-0.955915	-0.377093	0.377093
0.1	0.8	0.4	54	61	88	123	172	214	294	412	502	672	847	89107	0.103144	0.803435	0.637905	0.377634	0.377634
0.4	0.9	0.6	54	26	41	64	95	127	185	276	360	536	760	37128	0.39991	0.903361	0.867093	0.378715	0.378715
0.2	0.9	-0.8	61	23	46	79	126	189	263	356	467	609	786	265326	0.20175	0.900982	-0.768964	-0.379289	0.379289
0.2	0.6	0.4	58	28	49	74	104	150	213	299	429	601	838	173468	0.196777	0.60333	0.801363	0.379404	0.379404
0.4	0.7	-0.6	82	0	0	0	4	11	33	100	218	398	651	386085	0.403646	0.70353	-0.929182	-0.380491	0.380491
0.2	1	0.4	49	95	124	176	215	285	336	421	483	594	744	499519	0.199755	0.996228	0.52206	0.381037	0.381037
0.2	0.6	0.7	51	18	32	47	76	107	175	234	363	478	742	49038	0.203674	0.601631	0.702024	0.383424	0.383424
0.6	0.5	-0.6	103	0	0	0	0	2	7	31	70	160	408	842978	0.602134	0.502532	-0.961573	-0.383572	0.383572
0.3	0.8	0.8	49	35	52	89	119	177	232	345	439	636	802	162349	0.298369	0.801867	0.742319	0.384652	0.384652
0.5	1	-0.4	60	39	58	85	123	174	236	311	421	548	739	259101	0.502064	0.996322	-0.906127	-0.384835	0.384835
0.3	0.8	0.9	66	59	92	128	171	246	312	394	553	668	867	293998	0.301585	0.803775	0.888427	0.384857	0.384857
0.5	0.7	-0.4	81	0	1	4	11	22	43	88	178	331	557	290020	0.497836	0.703673	-0.958178	-0.385539	0.385539
0.3	0.9	-0.4	67	20	33	58	92	142	230	319	432	621	793	378802	0.303366	0.903609	-0.89269	-0.386382	0.386382
0.3	0.9	-0.5	58	30	52	87	133	192	265	353	471	618	803	836102	0.303561	0.903764	-0.835572	-0.38647	0.38647
0.1	0.6	0.8	49	8	17	42	63	104	149	242	332	505	655	44008	0.0999427	0.603569	0.418545	0.386958	0.386958
0.1	0.5	1	49	6	12	25	44	84	133	243	349	559	745	52977	0.0999427	0.503195	0.421633	0.386986	0.386986
0.1	0.5	0.4	51	6	25	42	78	113	186	251	384	519	780	199166	0.102345	0.500782	0.619268	0.387217	0.387217
0.6	0.6	-0.8	99	0	0	1	10	24	53	97	171	297	568	1009525	0.598528	0.602933	-0.95874	-0.387368	0.387368
0.2	1	-0.4	57	119	168	227	294	345	428	523	630	748	874	2424868	0.197377	0.996192	-0.814833	-0.387998	0.387998
0.6	0.6	-0.7	103	0	0	3	9	19	36	64	109	197	486	1019878	0.601477	0.603882	-0.97513	-0.388084	0.388084
0.4	0.9	0.9	52	30	43	66	89	140	183	280	407	530	751	44897	0.403627	0.902463	0.820578	0.389245	0.389245
0.3	0.9	0.9	67	86	115	166	215	276	372	464	567	726	858	182240	0.299893	0.903096	0.891245	0.389435	0.389435
0.4	1	0.4	67	84	115	170	219	275	363	445	534	668	777	599072	0.40258	0.996051	0.930031	0.390013	0.390013
0.2	0.8	0.9	53	37	60	81	126	186	240	335	453	554	769	155251	0.197497	0.802835	0.761281	0.39004	0.39004
0.2	0.6	1	52	13	24	39	56	96	133	206	323	430	690	33894	0.202443	0.603621	0.752273	0.390047	0.390047
0.6	0.8	-0.4	56	2	5	12	25	46	72	138	259	422	671	224059	0.603788	0.80243	-0.914897	-0.391002	0.391002
0.3	1	-0.9	54	68	103	149	205	249	325	412	481	609	803	627991	0.296959	0.996047	-0.793032	-0.391334	0.391334
0.7	0.6	-0.8	91	0	0	5	19	41	81	132	243	361	577	894203	0.703843	0.601544	-0.93795	-0.392054	0.392054
0.4	0.8	-0.4	75	3	6	11	20	45	99	176	310	497	748	424196	0.398708	0.799686	-0.929741	-0.392249	0.392249
0.4	0.5	0.8	54	4	12	21	38	52	88	143	192	360	613	13384	0.396104	0.503495	0.888789	0.392429	0.392429
0.4	0.9	0.5	58	50	69	94	125	176	232	322	412	560	796	146375	0.398936	0.90188	0.884748	0.393461	0.393461
0.1	0.6	0.6	49	13	21	40	59	104	152	254	349	538	707	17222	0.0999427	0.602692	0.416299	0.394122	0.394122
0.1	0.5	0.7	51	5	14	27	62	93	154	212	335	454	742	56738	0.102345	0.502979	0.616502	0.394789	0.394789
0.1	0.7	0.8	51	29	50	68	115	158	236	305	447	558	759	68577	0.102345	0.702889	0.603787	0.395841	0.395841
0.2	0.5	1	58	15	29	45	64	97	158	249	406	570	823	191216	0.197137	0.501972	0.860254	0.395879	0.395879
0.3	1	0.4	67	111	149	211	262	323	419	510	611	755	874	685309	0.303366	0.996007	0.886555	0.395917	0.395917
0.4	0.9	-0.4	67	11	20	37	60	99	185	273	376	549	718	330568	0.402986	0.899766	-0.926336	-0.396553	0.396553
0.4	0.8	-0.5	78	3	7	13	23	37	82	176	310	504	764	364448	0.398023	0.80362	-0.941936	-0.396822	0.396822
0.5	0.7	-0.7	83	0	1	4	12	26	49	98	200	375	625	519699	0.500901	0.702041	-0.958158	-0.398696	0.398696
0.2	0.5	0.8	59	21	35	56	81	117	178	285	394	583	836	243990	0.197242	0.503769	0.825902	0.399348	0.399348
0.6	1	0.4	106	112	156	205	257	330	398	475	567	673	818	2963848	0.597151	0.996157	0.712227	0.399745	0.399745
0.6	1	-0.4	110	89	125	154	202	245	315	368	453	569	781	1322921	0.602929	0.996165	-0.804375	-0.399799	0.399799
0.6	0.9	0.4	105	97	136	182	246	314	407	502	599	711	828	829936	0.596966	0.903686	0.736072	0.399937	0.399937
0.6	0.6	0.4	85	39	59	88	133	180	228	280	410	517	719	253547	0.603111	0.600579	0.646998	0.399947	0.399947
0.7	0.8	-0.4	140	34	53	76	108	152	203	254	331	443	590	710875	0.697515	0.802683	-0.497586	-0.399953	0.399953
0.3	1	-0.4	68	86	128	167	230	296	370	487	587	734	854	605515	0.299223	0.996023	-0.242767	-0.399958	0.399958
0.7	0.7	-0.4	128	12	25	43	66	99	145	211	276	410	602	638516	0.703023	0.703139	-0.641771	-0.399965	0.399965
0.5	0.7	0.4	73	37	65	84	121	189	248	357	507	597	790	106782	0.499586	0.703256	0.851066	0.399974	0.399974
0.7	0.5	-0.4	137	0	0	2	5	16	36	69	120	230	451	723125	0.696651	0.502008	-0.832506	-0.399977	0.399977
0.4	0.6	0.4	80	48	81	128	179	236	308	389	483	601	754	194330	0.402002	0.60388	0.617396	0.399979	0.399979
0.7	0.6	-0.4	129	1	5	10	19	38	64	112	171	297	464	428110	0.698795	0.602067	-0.760162	-0.399981	0.399981
0.3	0.7	0.4	63	41	65	95	135	206	301	395	506	634	794	379954	0.302691	0.702695	0.840971	0.399982	0.399982
0.6	0.7	0.4	109	91	124	182	243	314	404	508	606	752	883	672189	0.600279	0.700142	0.940749	0.399985	0.399985
0.3	0.8	1	67	59	78	118	160	219	327	405	523	693	837	152147	0.296825	0.801094	0.881802	0.399986	0.399986
0.6	0.9	-0.4	111	48	62	77	100	134	176	221	307	418	672	1136591	0.602313	0.903009	-0.645375	-0.399989	0.399989
0.5	0.9	0.4	62	27	47	71	109	159	222	304	405	536	700	110458	0.500829	0.902602	0.652111	0.39999	0.39999
0.5	0.8	-0.4	95	8	12	21	39	63	102	149	231	400	678	233751	0.497523	0.803074	-0.786727	-0.399991	0.399991
0.9	0.5	-0.4	200	5	10	20	33	64	111	190	304	447	661	914031	0.899662	0.503288	-0.621282	-0.399996	0.399996
0.2	0.5	0.4	60	13	20	35	52	71	109	181	316	488	714	75967	0.202191	0.50316	0.384025	0.400001	0.400001
0.7	0.9	-0.4	135	57	83	118	165	219	286	367	474	606	784	931125	0.697428	0.902565	-0.494772	-0.400004	0.400004
0.5	0.8	0.4	84	67	109	143	192	246	332	437	550	677	852	318819	0.501781	0.802964	0.884638	0.400009	0.400009
0.6	0.6	-0.4	117	0	0	1	8	16	41	76	133	216	533	436074	0.602906	0.601352	-0.828051	-0.400013	0.400013
0.4	0.5	0.4	83	21	44	69	110	169	226	336	446	593	775	369986	0.396065	0.5009	0.7591	0.400015	0.400015
0.6	0.5	0.4	108	29	48	75	120	167	220	312	408	577	727	379783	0.599694	0.503498	0.353612	0.400022	0.400022
0.5	0.6	0.4	53	11	22	31	48	73	102	156	247	336	564	13790	0.497383	0.603912	0.813631	0.400025	0.400025
0.3	0.6	0.4	69	35	59	97	146	215	280	386	495	646	789	754490	0.299464	0.601078	0.650031	0.400029	0.400029
0.5	0.5	0.4	87	56	83	129	170	218	295	362	459	587	740	239975	0.499429	0.503029	0.612295	0.400032	0.400032
0.6	0.8	0.4	107	84	104	134	167	215	276	355	453	596	775	288210	0.59812	0.801861	0.449694	0.400045	0.400045
0.4	0.7	0.4	66	50	82	116	163	236	305	365	498	617	766	201536	0.398797	0.703527	0.653693	0.400049	0.400049
0.5	0.9	-0.4	79	20	36	57	79	118	169	234	345	502	724	380906	0.501694	0.901004	-0.650402	-0.40005	0.40005
0.4	0.8	0.4	77	58	89	132	191	241	314	412	521	657	809	241894	0.400797	0.803429	0.635398	0.400054	0.400054
0.3	0.9	0.8	59	78	105	144	192	254	330	434	552	674	831	214984	0.302503	0.902277	0.853554	0.401629	0.401629
0.2	0.9	0.5	60	85	118	158	206	267	349	442	545	688	824	220475	0.203962	0.903525	0.807234	0.402594	0.402594
0.6	0.7	-0.5	95	0	1	2	7	23	49	84	137	280	563	611376	0.596394	0.702324	-0.977916	-0.403431	0.403431
0.4	0.8	0.7	56	26	39	58	90	138	176	270	394	539	730	96206	0.396519	0.802472	0.871033	0.405493	0.405493
0.3	0.5	0.4	49	4	9	28	49	102	151	255	361	574	764	23470	0.298369	0.503814	-0.425145	0.406738	0.406738
0.3	0.5	0.4	49	4	9	28	49	102	151	255	361	574	764	23470	0.298369	0.503814	-0.425145	0.406738	0.406738
0.4	0.9	1	62	76	112	150	200	263	334	418	521	629	780	300690	0.398294	0.903581	0.887717	0.407401	0.407401
0.2	0.6	0.6	59	18	32	51	80	127	198	310	476	645	841	145154	0.198463	0.602844	0.829591	0.409599	0.409599
0.2	0.6	0.9	60	20	29	49	81	127	192	295	442	613	786	191638	0.197111	0.599806	0.779375	0.410804	0.410804
0.6	0.8	-0.8	56	4	10	19	40	72	106	186	301	472	729	251326	0.597966	0.802725	-0.90646	-0.411498	0.411498
0.4	0.8	-0.6	82	5	10	20	33	49	82	159	272	443	672	286010	0.402171	0.802908	-0.942957	-0.412625	0.412625
0.6	0.7	-0.8	105	1	3	6	15	29	54	93	184	315	559	588432	0.598021	0.702891	-0.975371	-0.414096	0.414096
0.2	0.6	0.8	55	22	36	50	81	123	207	281	406	578	768	109761	0.198189	0.6037	0.757749	0.414244	0.414244
0.5	0.8	-0.9	64	7	15	27	49	76	120	223	344	499	694	298741	0.500908	0.801441	-0.922662	-0.414445	0.414445
0.3	0.9	0.6	49	35	49	77	102	150	194	284	382	578	745	67346	0.298369	0.90268	0.742516	0.415183	0.415183
0.3	0.8	0.6	56	44	68	97	137	194	247	336	443	583	782	159198	0.297334	0.802651	0.819495	0.416651	0.416651
0.4	0.8	0.8	76	74	101	142	201	286	342	430	564	701	896	376850	0.402544	0.800358	0.93772	0.41919	0.41919
0.4	0.9	0.7	64	62	93	126	169	221	282	392	487	613	818	426708	0.399644	0.903287	0.920826	0.420279	0.420279
0.5	0.9	0.7	64	40	69	92	128	180	247	354	453	574	755	292971	0.501419	0.902271	0.913739	0.42038	0.42038
0.7	0.5	-0.9	138	0	0	1	5	14	33	58	139	223	394	862266	0.703982	0.497658	-0.967176	-0.421682	0.421682
0.3	0.5	1	51	5	11	20	41	61	104	157	273	397	654	12185	0.299517	0.500696	0.784797	0.422262	0.422262
0.3	0.7	0.8	67	41	57	92	127	168	254	355	470	642	845	509529	0.300129	0.700402	0.901874	0.422458	0.422458
0.5	0.7	-0.6	98	0	2	6	13	25	41	77	147	330	618	796584	0.501536	0.701177	-0.968084	-0.422601	0.422601
0.7	0.6	-0.6	113	0	0	2	12	33	52	96	181	277	492	364094	0.700028	0.601634	-0.974854	-0.423667	0.423667
0.5	0.9	0.8	72	52	79	120	163	231	281	378	484	617	797	242493	0.499042	0.901918	0.946418	0.424671	0.424671
0.5	0.9	-0.8	56	13	22	43	79	138	189	286	408	558	761	281565	0.500663	0.902627	-0.889552	-0.42559	0.42559
0.7	0.7	-0.5	112	2	8	21	40	74	112	180	288	410	641	943360	0.70358	0.702802	-0.970922	-0.425687	0.425687
0.4	0.8	0.5	64	43	69	98	142	189	258	357	463	589	770	282516	0.401183	0.802497	0.911168	0.426078	0.426078
0.2	0.5	0.6	57	6	15	31	55	75	117	222	369	531	738	81819	0.196266	0.503165	0.770807	0.426463	0.426463
0.2	0.7	0.9	52	28	41	64	85	136	187	292	438	548	760	57351	0.198491	0.699959	0.724904	0.428176	0.428176
0.4	0.8	0.6	69	46	64	99	141	207	276	384	477	643	809	203783	0.402563	0.802168	0.935176	0.428364	0.428364
0.1	0.5	0.8	49	4	7	16	29	64	104	203	294	479	642	37518	0.0999427	0.497975	0.421601	0.430656	0.430656
0.4	0.7	0.6	55	25	36	48	76	119	176	224	342	522	806	95566	0.396634	0.700043	0.852705	0.432683	0.432683
0.3	1	0.5	68	117	167	207	276	340	408	522	620	763	879	773496	0.296033	0.996155	0.879843	0.432931	0.432931
0.7	0.6	-0.9	101	0	1	5	9	18	32	62	115	226	456	620828	0.702669	0.603825	-0.949508	-0.434585	0.434585
0.4	0.8	0.9	59	27	45	72	108	158	213	303	426	563	790	172052	0.398682	0.803528	0.889179	0.437057	0.437057
0.3	0.9	0.5	67	84	111	163	213	281	386	475	564	723	873	119185	0.297484	0.903031	0.880508	0.438037	0.438037
0.3	0.6	0.5	59	25	38	55	77	112	169	250	376	577	822	186574	0.301259	0.603421	0.864164	0.439056	0.439056
0.3	1	0.9	49	69	93	135	170	230	276	352	439	614	754	233766	0.298369	0.996016	0.746166	0.440908	0.440908
0.6	0.5	-0.9	122	0	0	0	0	1	5	14	32	102	366	631434	0.600887	0.501394	-0.962059	-0.441159	0.441159
0.6	0.6	-0.6	111	0	0	0	3	11	24	38	82	202	524	420847	0.59956	0.601613	-0.964388	-0.442284	0.442284
0.3	0.9	-0.7	69	19	28	52	83	149	218	338	446	626	797	422275	0.29907	0.903759	-0.870808	-0.444394	0.444394
0.6	0.8	1	71	36	57	81	124	160	224	300	430	571	770	150482	0.603734	0.803827	0.919056	0.445355	0.445355
0.3	1	1	67	113	151	218	275	339	437	524	618	761	877	1391070	0.299893	0.996149	0.889354	0.447547	0.447547
0.4	1	-0.8	80	74	103	137	178	236	308	398	512	651	812	658419	0.398183	0.996015	-0.945914	-0.449025	0.449025
0.5	0.8	-0.6	88	4	11	20	37	58	82	130	226	414	646	411544	0.499491	0.800424	-0.967644	-0.450126	0.450126
0.4	0.7	0.5	76	53	80	117	165	235	299	393	526	678	831	524988	0.39682	0.701042	0.948319	0.453195	0.453195
0.3	0.7	0.6	68	33	60	87	140	206	284	395	506	677	839	392045	0.303148	0.701808	0.895552	0.454083	0.454083
0.6	0.7	-0.6	114	1	5	13	27	43	68	107	155	246	560	1652864	0.599283	0.703022	-0.983552	-0.454606	0.454606
0.4	0.7	0.9	62	31	49	72	106	151	211	301	420	585	737	236777	0.401316	0.702676	0.903075	0.454985	0.454985
0.4	0.9	-0.7	66	16	32	49	75	137	200	280	422	558	741	356579	0.403242	0.903663	-0.920779	-0.455537	0.455537
0.3	0.7	1	68	44	68	99	163	225	305	437	541	683	862	155907	0.297763	0.701214	0.872399	0.45601	0.45601
0.5	0.7	0.7	68	27	48	67	108	146	197	307	404	582	806	104099	0.496763	0.701924	0.926529	0.457403	0.457403
0.5	1	0.6	79	81	110	149	187	235	300	393	499	621	816	327123	0.501215	0.99609	0.969505	0.458083	0.458083
0.6	0.9	0.7	89	78	105	152	202	276	363	465	567	720	860	699437	0.601425	0.903512	0.970288	0.458901	0.458901
0.5	0.8	0.7	73	46	72	97	135	197	256	351	481	592	784	216338	0.499404	0.802283	0.941074	0.459074	0.459074
0.5	0.9	-0.6	73	16	25	35	51	72	108	178	286	400	638	120588	0.498383	0.902495	-0.946777	-0.459397	0.459397
0.4	0.7	0.7	79	65	98	140	198	261	348	443	572	705	857	235686	0.400052	0.703739	0.952909	0.459539	0.459539
0.1	0.6	0.9	49	14	25	45	65	110	154	243	330	512	668	18470	0.0999427	0.603906	0.414527	0.460421	0.460421
0.4	0.7	0.8	72	51	78	119	164	253	326	446	576	685	866	375446	0.396006	0.702018	0.930633	0.460524	0.460524
0.6	0.9	1	68	45	69	101	147	187	244	342	440	595	750	216876	0.596903	0.902218	0.923577	0.465077	0.465077
0.3	0.6	0.7	68	25	46	75	119	161	234	371	490	685	826	637740	0.299622	0.603529	0.891485	0.465256	0.465256
0.4	0.6	0.5	71	37	59	82	128	184	275	353	492	630	838	251831	0.40042	0.603954	0.947077	0.465759	0.465759
0.5	0.8	-0.5	96	2	5	15	29	50	77	121	199	379	661	474662	0.502747	0.803874	-0.972376	-0.466465	0.466465
0.4	0.9	0.8	70	60	88	113	155	212	278	359	490	576	775	249023	0.396892	0.902144	0.917871	0.467188	0.467188
0.3	0.7	0.5	68	42	74	107	164	237	312	433	536	707	853	340049	0.297763	0.702832	0.871542	0.470663	0.470663
0.3	0.6	0.8	58	23	40	62	88	124	191	290	423	600	823	24639	0.303561	0.603588	0.848116	0.471652	0.471652
0.4	0.5	0.5	55	2	8	14	31	60	115	179	278	407	640	25927	0.402798	0.503414	0.887121	0.473429	0.473429
0.5	0.9	0.5	86	79	120	168	237	328	411	505	627	740	859	448911	0.499293	0.902317	0.969622	0.47377	0.47377
0.5	0.7	1	67	31	48	82	120	167	245	313	392	530	694	139324	0.503268	0.70229	0.932235	0.474357	0.474357
0.5	0.9	-0.5	75	20	31	44	66	96	136	185	300	475	730	180493	0.503001	0.903592	-0.954519	-0.474545	0.474545
0.4	1	-0.9	52	41	67	108	141	200	248	328	425	519	701	348047	0.397959	0.996118	-0.847337	-0.475174	0.475174
0.5	1	-0.6	85	68	92	119	176	234	306	385	521	654	814	485489	0.498338	0.996337	-0.966199	-0.476553	0.476553
0.7	0.5	-0.7	141	0	0	0	1	3	9	27	69	152	339	363750	0.7017	0.502457	-0.948	-0.478429	0.478429
0.5	0.5	0.6	82	32	64	100	152	219	301	402	532	684	848	327803	0.503574	0.50054	0.948466	0.479175	0.479175
0.4	1	-0.7	74	68	97	133	178	227	310	413	503	644	812	915769	0.397037	0.996109	-0.936647	-0.480065	0.480065
0.5	0.8	0.5	89	83	114	160	202	280	358	458	578	736	858	343331	0.50033	0.80297	0.971459	0.480628	0.480628
0.6	0.8	-0.6	104	8	16	26	44	66	97	148	232	314	561	936496	0.601817	0.802053	-0.982941	-0.48111	0.48111
0.5	0.9	0.9	85	95	130	164	224	288	373	453	578	747	857	308398	0.503896	0.903999	0.968155	0.481615	0.481615
0.4	0.9	-0.5	81	21	35	49	70	97	150	229	357	519	734	408315	0.400117	0.903101	-0.930893	-0.482286	0.482286
0.5	0.8	-0.7	98	4	9	16	28	47	74	131	229	409	688	718709	0.498888	0.803524	-0.96797	-0.482494	0.482494
0.4	0.9	-0.6	79	21	37	59	84	116	181	273	406	576	790	416899	0.397994	0.902498	-0.937579	-0.484247	0.484247
0.6	0.8	-0.9	108	8	16	31	57	84	118	183	257	374	607	1330305	0.602094	0.803087	-0.982986	-0.484685	0.484685
0.3	0.5	0.8	69	22	34	62	100	166	252	373	478	665	802	603681	0.301957	0.502245	0.887898	0.486093	0.486093
0.5	0.9	-0.9	91	34	54	76	110	147	190	241	330	485	734	513909	0.498406	0.903975	-0.974342	-0.486424	0.486424
0.5	0.7	0.5	82	71	109	148	197	252	321	406	527	655	845	407722	0.498009	0.702106	0.962769	0.486889	0.486889
0.3	0.5	0.9	57	7	14	26	45	69	124	202	334	496	718	106864	0.298824	0.503883	0.857859	0.487776	0.487776
0.3	0.7	0.7	71	68	106	147	205	270	359	432	546	652	821	192473	0.300731	0.702853	0.900821	0.488653	0.488653
0.3	1	-0.5	67	97	132	187	240	300	398	483	581	730	853	890256	0.301374	0.996107	-0.883096	-0.489172	0.489172
0.3	0.6	0.9	66	24	45	68	100	167	248	341	508	622	844	631261	0.301585	0.603143	0.897972	0.49115	0.49115
0.6	0.9	0.5	106	108	159	218	276	360	433	527	640	750	863	943846	0.598493	0.903964	0.982603	0.491581	0.491581
0.5	0.6	0.7	75	20	38	62	102	154	234	310	497	640	878	157795	0.500143	0.603763	0.9655	0.492447	0.492447
0.6	0.7	0.5	60	9	21	35	56	86	129	201	314	478	702	112258	0.60366	0.703015	0.925992	0.492899	0.492899
0.4	1	0.5	79	99	129	160	206	276	362	467	591	728	880	589025	0.399564	0.996237	0.907908	0.493815	0.493815
0.5	0.8	1	90	79	122	169	243	305	398	490	609	724	863	475819	0.497902	0.801411	0.972678	0.495585	0.495585
0.3	0.6	0.6	70	31	57	82	143	193	292	384	509	640	814	430829	0.3035	0.603408	0.900424	0.499102	0.499102
0.5	1	-0.5	90	75	109	142	191	251	320	384	509	632	821	640096	0.496117	0.99609	-0.585167	-0.499792	0.499792
0.5	1	0.5	75	58	87	112	160	218	294	362	466	587	743	415685	0.503599	0.996309	0.866787	0.499878	0.499878
0.6	1	0.5	108	104	141	179	250	310	375	458	535	656	816	1310926	0.597726	0.996198	0.869757	0.4999	0.4999
0.7	0.9	-0.5	133	37	54	77	109	149	189	249	349	469	673	527297	0.697095	0.903106	-0.812774	-0.499937	0.499937
0.5	0.5	0.5	94	50	82	123	180	236	319	422	505	642	825	715714	0.501743	0.503273	0.929866	0.499977	0.499977
0.6	0.8	0.5	102	84	133	175	240	308	385	463	585	703	834	425459	0.602513	0.803365	0.881263	0.499998	0.499998
0.3	0.5	0.5	66	24	46	74	111	170	260	338	493	655	840	169273	0.297541	0.50393	0.75808	0.500001	0.500001
0.6	0.5	0.5	117	51	80	119	170	226	295	381	488	628	832	742281	0.603379	0.500423	0.553193	0.50002	0.50002
0.2	0.5	0.5	59	20	38	64	101	145	219	340	453	625	831	360461	0.197242	0.501064	0.675291	0.500022	0.500022
0.5	0.6	0.5	97	80	119	170	228	286	368	471	580	682	835	327398	0.500734	0.602181	0.771912	0.500028	0.500028
0.6	0.8	-0.5	116	4	9	20	37	65	109	169	260	384	599	782995	0.596522	0.800863	-0.935895	-0.500032	0.500032
0.6	0.6	0.5	103	55	87	126	173	257	328	435	538	663	849	250318	0.600045	0.603355	0.8061	0.500034	0.500034
0.8	0.8	-0.5	169	48	69	98	134	175	229	302	385	515	700	896047	0.800323	0.803623	-0.750197	-0.500035	0.500035
0.6	0.9	-0.5	100	22	41	61	89	120	167	230	303	415	632	743787	0.600897	0.901545	-0.93838	-0.500057	0.500057
0.4	1	-0.5	76	64	97	138	193	271	334	435	557	703	863	771817	0.402378	0.996165	-0.676569	-0.50019	0.50019
0.4	0.6	0.7	76	43	65	105	149	218	301	410	547	727	886	1485653	0.403327	0.601655	0.954118	0.500245	0.500245
0.6	1	-0.5	101	68	99	135	179	221	271	343	402	528	713	981941	0.598861	0.996471	-0.895924	-0.50041	0.50041
0.7	0.7	-0.8	138	1	8	23	43	76	113	173	248	365	523	780484	0.69715	0.703125	-0.98432	-0.503104	0.503104
0.7	0.7	-0.9	119	0	2	9	23	40	66	116	194	317	530	959438	0.703409	0.703633	-0.975912	-0.503737	0.503737
0.5	0.9	-0.7	92	11	25	39	58	89	123	193	320	476	731	412496	0.503284	0.903859	-0.97291	-0.50394	0.50394
0.5	1	0.8	74	61	97	129	176	224	298	388	465	581	775	485553	0.499263	0.99627	0.944974	0.504404	0.504404
0.5	0.6	0.9	82	50	85	119	164	222	305	407	532	678	864	415959	0.503766	0.602765	0.976598	0.505257	0.505257
0.4	0.6	0.6	63	10	19	33	53	111	178	282	402	556	761	284872	0.396065	0.603535	0.920451	0.505368	0.505368
0.5	1	0.7	84	85	127	168	207	266	343	428	520	634	774	862140	0.49792	0.996326	0.954975	0.506215	0.506215
0.5	0.9	1	90	85	135	182	254	314	414	495	609	720	870	478287	0.498295	0.903358	0.965597	0.508725	0.508725
0.8	0.6	-0.9	185	0	4	12	37	67	103	158	249	393	614	1172375	0.797206	0.602034	-0.977435	-0.513364	0.513364
0.6	0.7	1	73	30	52	70	115	159	208	282	397	485	751	378862	0.597564	0.701431	0.956985	0.514797	0.514797
0.6	0.7	-0.7	125	0	1	4	10	18	42	71	125	214	488	469001	0.60019	0.702875	-0.986943	-0.520043	0.520043
0.5	0.8	0.6	90	88	135	176	242	322	418	499	617	739	886	579580	0.496166	0.803347	0.97017	0.520408	0.520408
0.3	0.6	1	67	27	41	78	123	184	288	366	504	647	827	203174	0.299382	0.603309	0.900647	0.521825	0.521825
0.4	1	0.6	69	86	111	152	190	253	310	404	486	613	773	799624	0.402429	0.996166	0.912387	0.523092	0.523092
0.3	1	-0.7	57	73	110	157	219	264	341	427	528	643	845	495855	0.302429	0.996131	-0.844972	-0.525065	0.525065
0.5	0.5	0.9	69	24	39	63	89	148	221	341	441	604	760	91010	0.500658	0.503328	0.924306	0.52701	0.52701
0.3	0.5	0.7	65	29	46	69	122	174	233	319	493	634	802	571838	0.297721	0.503473	0.915252	0.527489	0.527489
0.6	0.9	0.9	104	100	152	206	263	340	436	544	641	768	875	999950	0.599803	0.903346	0.981969	0.52921	0.52921
0.2	0.5	0.9	62	31	56	82	108	144	201	308	461	640	802	163991	0.201133	0.503947	0.769979	0.529785	0.529785
0.4	0.7	1	78	62	90	130	181	256	323	418	565	732	888	938965	0.401097	0.702114	0.939101	0.531311	0.531311
0.5	0.9	0.6	89	96	129	187	244	328	418	513	597	762	872	476100	0.500905	0.903901	0.971198	0.531726	0.531726
0.6	1	1	101	92	126	170	220	281	351	437	541	678	826	1426111	0.597798	0.996054	0.96812	0.536666	0.536666
0.6	1	0.9	112	108	150	197	252	315	380	469	566	667	823	1376370	0.603299	0.996191	0.976473	0.536746	0.536746
0.6	0.8	0.7	88	72	113	157	219	282	369	468	558	690	838	728942	0.603693	0.802598	0.970382	0.538268	0.538268
0.6	0.9	-0.7	100	23	39	55	78	113	156	214	289	393	580	1323197	0.601275	0.901943	-0.98025	-0.538948	0.538948
0.6	0.7	0.9	92	65	98	143	186	256	325	430	549	694	867	350252	0.603199	0.702645	0.977574	0.54101	0.54101
0.6	0.9	-0.8	95	28	47	70	101	149	214	272	374	495	735	1340060	0.600067	0.901793	-0.958884	-0.541364	0.541364
0.6	0.5	0.7	87	55	84	139	199	264	358	457	549	677	855	432995	0.598945	0.50184	0.935215	0.54192	0.54192
0.4	0.6	0.9	53	12	21	31	52	83	115	184	271	354	639	8611	0.39656	0.603136	0.84866	0.543004	0.543004
0.6	0.6	1	87	44	70	107	147	195	274	389	505	675	868	214688	0.603866	0.602102	0.936808	0.543214	0.543214
0.5	0.8	0.8	87	91	128	188	251	308	400	495	589	711	840	401005	0.497558	0.802969	0.967669	0.54374	0.54374
0.4	0.6	1	66	39	63	85	115	190	258	337	481	627	772	598807	0.397166	0.603823	0.937674	0.544356	0.544356
0.7	0.8	-0.8	137	11	21	35	55	75	113	169	260	410	608	806985	0.701064	0.802991	-0.991048	-0.546806	0.546806
0.6	1	0.7	83	63	88	119	159	227	289	374	472	585	717	563652	0.60397	0.996118	0.980594	0.550045	0.550045
0.6	0.9	-0.6	104	21	31	44	61	85	118	192	281	401	637	522860	0.600477	0.902154	-0.983863	-0.551939	0.551939
0.2	0.5	0.7	61	22	38	61	95	150	217	327	435	636	814	251649	0.203938	0.502741	0.792371	0.552826	0.552826
0.3	0.5	0.6	63	18	31	48	74	142	211	317	422	596	778	723437	0.303829	0.503355	0.91892	0.558077	0.558077
0.6	0.5	1	90	36	64	94	145	216	316	402	549	693	897	237104	0.597698	0.502789	0.940464	0.560655	0.560655
0.5	1	-0.7	79	66	94	128	185	252	339	442	562	700	860	801432	0.501484	0.996001	-0.959275	-0.560825	0.560825
0.5	0.7	0.6	93	81	122	165	240	331	413	526	646	742	874	546516	0.503213	0.703939	0.977771	0.560837	0.560837
0.4	0.5	0.6	75	36	56	82	128	189	279	361	504	660	890	698182	0.39688	0.501712	0.965169	0.561396	0.561396
0.5	0.6	1	90	60	94	133	206	273	363	461	586	697	908	339612	0.502324	0.603043	0.981996	0.561459	0.561459
0.4	1	-0.6	54	38	67	107	158	201	278	373	455	622	838	422881	0.397439	0.996033	-0.864724	-0.563015	0.563015
0.6	0.6	0.9	78	40	66	97	135	193	285	365	485	633	816	263094	0.599009	0.603373	0.960006	0.564815	0.564815
0.5	1	-0.9	61	26	40	59	90	137	195	266	367	519	722	253192	0.500336	0.996044	-0.915663	-0.56654	0.56654
0.6	0.7	0.7	88	59	93	137	206	270	346	465	557	701	847	376194	0.597864	0.701937	0.960034	0.567167	0.567167
0.3	1	-0.6	66	87	135	180	233	319	395	483	620	735	860	738432	0.296037	0.996004	-0.879899	-0.569121	0.569121
0.6	0.9	0.6	78	52	80	120	166	215	281	359	464	597	795	383116	0.603569	0.903261	0.962473	0.570789	0.570789
0.3	1	0.6	49	64	88	131	168	228	275	369	466	652	803	648010	0.298369	0.996125	0.722219	0.573375	0.573375
0.6	0.9	-0.9	110	32	49	65	92	115	153	197	278	391	667	670058	0.60075	0.902692	-0.98482	-0.574577	0.574577
0.6	0.8	0.8	118	118	164	215	277	352	421	525	632	753	869	834976	0.603115	0.802924	0.978216	0.575906	0.575906
0.6	0.8	0.6	114	129	177	244	313	382	469	562	664	763	908	1301900	0.597997	0.803288	0.980809	0.576992	0.576992
0.5	0.8	0.9	99	109	147	198	259	329	424	501	610	737	878	391904	0.503895	0.80174	0.970073	0.577358	0.577358
0.7	0.8	-0.7	147	12	22	39	64	95	140	188	257	350	485	1099469	0.702201	0.801854	-0.988664	-0.578532	0.578532
0.8	0.8	-0.9	156	23	42	71	103	144	188	263	367	497	676	1148265	0.803903	0.803367	-0.988689	-0.578954	0.578954
0.5	0.7	0.8	94	71	104	149	216	284	381	495	588	740	898	374494	0.500687	0.697913	0.9705	0.588571	0.588571
0.5	0.7	0.9	101	103	150	207	279	359	449	542	653	763	887	618681	0.502697	0.703978	0.978066	0.589961	0.589961
0.6	0.6	0.7	110	89	136	184	253	320	401	483	615	750	900	531337	0.59804	0.60368	0.973699	0.591052	0.591052
0.6	0.9	0.8	103	94	132	175	220	284	342	407	499	631	801	476712	0.600063	0.90182	0.972177	0.594892	0.594892
0.6	0.7	0.8	83	51	78	112	160	228	303	392	507	647	816	535050	0.600248	0.702292	0.968391	0.594897	0.594897
0.6	0.8	-0.7	129	6	11	20	31	51	74	117	160	299	569	1211169	0.600885	0.803344	-0.983374	-0.598948	0.598948
0.6	1	-0.6	111	89	126	161	211	255	318	387	480	573	776	1431098	0.600341	0.99639	-0.876357	-0.599701	0.599701
0.7	0.9	-0.6	133	40	59	77	104	136	172	240	328	446	624	1061765	0.698555	0.903053	-0.989683	-0.599902	0.599902
0.6	0.7	0.6	112	87	137	195	253	333	408	501	600	727	886	865146	0.60377	0.702618	0.956158	0.599948	0.599948
0.5	0.6	0.6	85	72	101	135	183	239	323	411	559	644	826	181241	0.502051	0.603313	0.96118	0.599953	0.599953
0.6	0.5	0.6	116	107	153	211	278	352	430	535	632	753	895	646543	0.60019	0.503496	0.919869	0.59997	0.59997
0.6	0.6	0.6	109	82	116	167	218	297	366	465	552	717	860	959573	0.59982	0.600278	0.918909	0.599996	0.599996
0.6	1	0.6	106	96	135	174	210	275	341	418	510	645	811	1077540	0.597664	0.996532	0.818892	0.600019	0.600019
0.5	0.5	1	89	46	75	129	180	269	342	457	588	707	884	315511	0.497154	0.503434	0.963045	0.600258	0.600258
0.7	0.9	-0.9	131	36	52	69	95	133	184	237	326	436	625	762000	0.699828	0.903464	-0.98981	-0.60553	0.60553
0.4	0.5	0.7	79	36	61	106	171	244	320	432	567	724	897	1201155	0.402853	0.500391	0.974577	0.613482	0.613482
0.7	0.9	-0.8	120	30	43	60	88	125	173	261	374	511	684	548750	0.698974	0.903996	-0.973825	-0.615406	0.615406
0.5	1	-0.8	66	38	60	82	111	176	241	315	433	562	761	234269	0.496598	0.996253	-0.932273	-0.617739	0.617739
0.5	0.5	0.8	68	21	39	59	109	171	235	349	477	660	834	265107	0.500093	0.502378	0.964255	0.621898	0.621898
0.3	1	-0.8	63	85	120	164	221	310	387	476	574	682	807	697231	0.29633	0.996148	-0.878886	-0.623009	0.623009
0.4	0.5	1	83	53	88	138	198	291	377	470	575	723	882	1479600	0.400468	0.503256	0.960565	0.627569	0.627569
0.4	0.5	0.9	79	43	72	113	162	227	301	394	546	681	904	231645	0.399564	0.501723	0.954545	0.634025	0.634025
0.6	1	0.8	115	103	141	177	237	301	377	461	555	674	831	924471	0.596126	0.996234	0.970911	0.643915	0.643915
0.5	1	0.9	91	98	138	170	231	274	353	422	550	675	849	749518	0.501405	0.996329	0.964883	0.644062	0.644062
0.5	0.5	0.7	84	47	86	126	173	255	336	469	584	721	850	813681	0.497386	0.50272	0.993541	0.649393	0.649393
0.6	0.8	0.9	109	95	131	187	241	316	418	516	606	765	890	646044	0.603721	0.801956	0.983664	0.658789	0.658789
0.5	0.6	0.8	99	97	132	190	255	329	406	493	606	739	905	356336	0.503059	0.603766	0.987083	0.660623	0.660623
0.6	0.6	0.8	114	103	154	212	297	366	452	581	668	776	917	723077	0.60199	0.603356	0.993819	0.667138	0.667138
0.6	0.5	0.8	92	47	79	130	186	264	341	452	540	712	892	429266	0.603364	0.50389	0.949495	0.671053	0.671053
0.4	0.6	0.8	79	62	100	153	219	293	381	490	622	732	872	201443	0.396873	0.600003	0.952514	0.674488	0.674488
0.6	0.5	0.9	119	112	162	224	287	362	459	556	660	771	929	860856	0.59869	0.50309	0.975384	0.727589	0.727589
0.5	1	1	91	88	125	169	231	291	377	454	562	674	844	640817	0.501461	0.996011	0.953291	0.797887	0.797887
0.7	0.3	0.8	152	32	53	83	120	216	496	570	665	752	849	720187	0.701183	0.297844	-0.791481	0.846379	0.846379
0.7	0.1	0.8	144	10	18	26	38	108	548	623	688	773	862	419890	0.700505	0.0974705	-0.791999	0.852032	0.852032
0.7	0.1	0.6	145	8	15	26	42	148	563	625	708	773	839	297196	0.701195	0.100361	-0.816735	0.869009	0.869009
0.6	0.4	0.8	102	48	87	149	223	389	447	507	574	668	790	100417	0.603459	0.399258	-0.710892	0.871599	0.871599
0.6	0.4	0.8	102	48	87	149	223	389	447	507	574	668	790	100417	0.603459	0.399258	-0.710892	0.871599	0.871599
0.7	0.3	0.7	148	31	59	92	131	225	512	588	657	749	847	727609	0.700671	0.296558	-0.765672	0.8737	0.8737
0.7	0.1	0.7	140	10	17	28	47	468	569	649	718	796	884	1611576	0.701751	0.0974534	-0.770031	0.901963	0.901963
0.7	0.3	0.9	132	38	62	110	181	395	471	550	643	727	824	421219	0.703783	0.29651	-0.797291	0.902294	0.902294
0.7	0.4	0.6	138	56	90	139	201	384	507	588	669	740	837	634172	0.697366	0.396591	-0.773014	0.904957	0.904957
0.6	0.4	0.7	119	67	108	169	260	380	472	553	624	717	863	210288	0.597463	0.396606	-0.774046	0.908659	0.908659
0.6	0.4	0.7	119	67	108	169	260	380	472	553	624	717	863	210288	0.597463	0.396606	-0.774046	0.908659	0.908659
0.7	0.2	0.6	122	31	55	90	181	473	556	637	718	809	902	1435889	0.69648	0.196026	-0.795785	0.915097	0.915097
0.7	0.1	0.9	131	13	25	38	110	412	514	636	734	799	887	473960	0.697704	0.100469	-0.71926	0.923725	0.923725
0.7	0.4	0.7	124	55	84	129	202	389	473	538	623	693	814	808953	0.699091	0.396531	-0.830355	0.924435	0.924435
0.5	0.2	0.6	98	31	98	187	284	461	505	568	652	763	880	83991	0.497908	0.196093	-0.753765	0.926658	0.926658
0.5	0.2	0.6	98	31	98	187	284	461	505	568	652	763	880	83991	0.497908	0.196093	-0.753765	0.926658	0.926658
0.6	0.3	1	115	66	107	161	266	471	539	590	672	746	880	237978	0.601714	0.29794	0.9076	0.927587	0.927587
0.6	0.2	0.8	114	21	42	131	243	354	512	575	654	742	880	128794	0.602808	0.196194	-0.719532	0.927618	0.927618
0.6	0.2	0.8	114	21	42	131	243	354	512	575	654	742	880	128794	0.602808	0.196194	-0.719532	0.927618	0.927618
0.6	0.2	0.6	101	35	70	149	254	435	505	570	636	741	854	128653	0.599498	0.197509	-0.727333	0.928	0.928
0.6	0.2	0.6	101	35	70	149	254	435	505	570	636	741	854	128653	0.599498	0.197509	-0.727333	0.928	0.928
0.7	0.3	0.6	135	42	64	106	168	380	528	593	681	754	848	516203	0.703897	0.296589	-0.762421	0.929563	0.929563
0.6	0.4	1	110	76	133	203	309	423	485	546	618	704	849	113647	0.603309	0.399199	0.931664	0.929807	0.929807
0.6	0.4	0.9	99	84	148	223	309	406	476	563	644	739	863	317414	0.598458	0.396576	-0.732339	0.930247	0.930247
0.6	0.4	0.9	99	84	148	223	309	406	476	563	644	739	863	317414	0.598458	0.396576	-0.732339	0.930247	0.930247
0.6	0.2	1	115	41	66	131	238	482	542	603	669	758	888	141882	0.603919	0.196043	0.939561	0.933144	0.933144
0.6	0.2	0.9	99	33	68	151	252	393	515	595	678	764	879	228337	0.60086	0.19896	-0.764831	0.937112	0.937112
0.6	0.2	0.9	99	33	68	151	252	393	515	595	678	764	879	228337	0.60086	0.19896	-0.764831	0.937112	0.937112
0.6	0.2	0.7	111	39	69	154	273	467	548	611	677	742	877	156297	0.599592	0.197511	-0.776201	0.938329	0.938329
0.6	0.2	0.7	111	39	69	154	273	467	548	611	677	742	877	156297	0.599592	0.197511	-0.776201	0.938329	0.938329
0.7	0.2	0.7	128	25	57	91	198	467	555	643	718	809	880	1056543	0.696609	0.197543	-0.803684	0.944215	0.944215
0.7	0.4	0.8	129	76	122	179	257	435	513	625	690	763	837	762797	0.701386	0.396546	-0.773842	0.945438	0.945438
0.6	0.3	0.8	107	60	128	227	310	410	491	558	659	771	871	334620	0.596917	0.296525	-0.760784	0.946274	0.946274
0.6	0.3	0.8	107	60	128	227	310	410	491	558	659	771	871	334620	0.596917	0.296525	-0.760784	0.946274	0.946274
0.6	0.3	0.6	107	72	118	219	316	443	525	586	642	752	872	184002	0.596563	0.296573	-0.756658	0.947444	0.947444
0.6	0.3	0.6	107	72	118	219	316	443	525	586	642	752	872	184002	0.596563	0.296573	-0.756658	0.947444	0.947444
0.6	0.1	0.7	102	16	52	150	284	471	543	606	670	755	864	137233	0.603285	0.0989521	-0.770125	0.947817	0.947817
0.6	0.1	0.7	102	16	52	150	284	471	543	606	670	755	864	137233	0.603285	0.0989521	-0.770125	0.947817	0.947817
0.6	0.1	0.6	109	13	26	136	236	420	529	610	655	780	888	78998	0.597783	0.0960777	-0.677781	0.948763	0.948763
0.6	0.1	0.6	109	13	26	136	236	420	529	610	655	780	888	78998	0.597783	0.0960777	-0.677781	0.948763	0.948763
0.6	0.1	0.8	100	18	47	142	261	450	528	594	670	755	864	125471	0.603287	0.0974696	-0.757651	0.955897	0.955897
0.6	0.1	0.8	100	18	47	142	261	450	528	594	670	755	864	125471	0.603287	0.0974696	-0.757651	0.955897	0.955897
0.5	0.1	0.7	90	75	169	249	355	466	551	611	713	798	908	45615	0.496616	0.0960429	-0.741926	0.957322	0.957322
0.5	0.1	0.7	90	75	169	249	355	466	551	611	713	798	908	45615	0.496616	0.0960429	-0.741926	0.957322	0.957322
0.5	0.3	0.7	86	108	188	263	347	441	500	573	682	775	873	73913	0.501583	0.297956	-0.666555	0.958741	0.958741
0.5	0.3	0.7	86	108	188	263	347	441	500	573	682	775	873	73913	0.501583	0.297956	-0.666555	0.958741	0.958741
0.4	0.4	1	83	156	224	300	373	445	517	603	695	793	896	208810	0.40181	0.396545	0.863973	0.960633	0.960633
0.5	0.3	1	78	91	157	229	306	366	437	519	607	719	854	17534	0.499738	0.297924	0.918114	0.96271	0.96271
0.7	0.2	0.8	108	27	73	144	268	395	512	617	703	812	884	427332	0.699037	0.197526	-0.763618	0.963107	0.963107
0.4	0.4	0.8	80	184	252	312	369	432	510	593	684	785	892	125192	0.398508	0.39668	-0.594258	0.963563	0.963563
0.4	0.4	0.8	80	184	252	312	369	432	510	593	684	785	892	125192	0.398508	0.39668	-0.594258	0.963563	0.963563
0.5	0.2	1	77	108	181	263	358	400	476	558	642	731	863	24679	0.499849	0.197577	0.875889	0.963828	0.963828
0.6	0.1	1	91	29	92	166	265	413	476	553	656	741	852	74880	0.59953	0.100396	0.891206	0.964081	0.964081
0.5	0.1	0.8	78	82	158	235	318	438	528	609	691	777	868	59233	0.499375	0.0989521	-0.721536	0.964817	0.964817
0.5	0.1	0.8	78	82	158	235	318	438	528	609	691	777	868	59233	0.499375	0.0989521	-0.721536	0.964817	0.964817
0.5	0.3	0.8	84	101	185	260	341	426	477	574	659	751	849	42822	0.498768	0.297908	-0.732648	0.965248	0.965248
0.5	0.3	0.8	84	101	185	260	341	426	477	574	659	751	849	42822	0.498768	0.297908	-0.732648	0.965248	0.965248
0.4	0.3	0.8	73	174	249	310	375	445	505	589	681	754	856	35263	0.400639	0.296494	-0.760977	0.966703	0.966703
0.4	0.3	0.8	73	174	249	310	375	445	505	589	681	754	856	35263	0.400639	0.296494	-0.760977	0.966703	0.966703
0.6	0.3	0.9	89	73	132	218	295	396	494	570	636	753	851	108186	0.601697	0.297845	-0.8022	0.967962	0.967962
0.6	0.3	0.9	89	73	132	218	295	396	494	570	636	753	851	108186	0.601697	0.297845	-0.8022	0.967962	0.967962
0.4	0.3	0.6	79	185	256	326	398	472	546	632	724	822	922	83973	0.403999	0.296589	-0.733675	0.96893	0.96893
0.4	0.3	0.6	79	185	256	326	398	472	546	632	724	822	922	83973	0.403999	0.296589	-0.733675	0.96893	0.96893
0.5	0.1	1	83	125	203	283	366	470	539	617	699	783	870	49577	0.500326	0.0989333	0.906232	0.969283	0.969283
0.5	0.4	0.6	77	127	192	265	329	384	466	553	646	747	868	42619	0.499291	0.399213	-0.841317	0.969676	0.969676
0.5	0.4	0.6	77	127	192	265	329	384	466	553	646	747	868	42619	0.499291	0.399213	-0.841317	0.969676	0.969676
0.5	0.2	0.7	74	118	190	266	346	408	491	583	668	765	862	15569	0.496152	0.196094	-0.733476	0.970387	0.970387
0.5	0.2	0.7	74	118	190	266	346	408	491	583	668	765	862	15569	0.496152	0.196094	-0.733476	0.970387	0.970387
0.6	0.3	0.7	71	34	97	149	234	308	428	490	578	660	827	24352	0.601231	0.296525	-0.66375	0.970853	0.970853
0.6	0.3	0.7	71	34	97	149	234	308	428	490	578	660	827	24352	0.601231	0.296525	-0.66375	0.970853	0.970853
0.4	0.1	0.7	78	185	264	345	428	503	583	666	752	840	931	75971	0.397538	0.101841	-0.729718	0.971234	0.971234
0.4	0.1	0.7	78	185	264	345	428	503	583	666	752	840	931	75971	0.397538	0.101841	-0.729718	0.971234	0.971234
0.5	0.4	1	85	167	221	275	355	427	475	539	650	744	846	74443	0.497199	0.397872	0.858347	0.971994	0.971994
0.6	0.4	0.6	89	98	153	227	286	374	445	535	618	740	866	198121	0.598988	0.396605	-0.734336	0.972184	0.972184
0.6	0.4	0.6	89	98	153	227	286	374	445	535	618	740	866	198121	0.598988	0.396605	-0.734336	0.972184	0.972184
0.6	0.1	0.9	83	35	111	192	277	386	490	583	683	781	887	80979	0.601594	0.0974883	-0.831119	0.97236	0.97236
0.6	0.1	0.9	83	35	111	192	277	386	490	583	683	781	887	80979	0.601594	0.0974883	-0.831119	0.97236	0.97236
0.5	0.4	0.9	87	158	217	295	364	428	511	575	662	783	890	170431	0.49621	0.396606	-0.750445	0.972633	0.972633
0.5	0.4	0.9	87	158	217	295	364	428	511	575	662	783	890	170431	0.49621	0.396606	-0.750445	0.972633	0.972633
0.4	0.3	1	75	204	275	331	402	477	556	619	710	803	902	67292	0.399306	0.296509	0.957729	0.974072	0.974072
0.5	0.3	0.6	77	123	187	257	334	382	458	536	615	708	851	34367	0.496866	0.296589	-0.676701	0.974478	0.974478
0.5	0.3	0.6	77	123	187	257	334	382	458	536	615	708	851	34367	0.496866	0.296589	-0.676701	0.974478	0.974478
0.4	0.4	0.9	62	135	201	256	319	388	485	553	625	702	844	29338	0.402771	0.396561	-0.649422	0.975433	0.975433
0.4	0.4	0.9	62	135	201	256	319	388	485	553	625	702	844	29338	0.402771	0.396561	-0.649422	0.975433	0.975433
0.5	0.4	0.7	78	145	204	261	317	384	454	524	620	721	850	47923	0.496142	0.397918	-0.763995	0.977743	0.977743
0.5	0.4	0.7	78	145	204	261	317	384	454	524	620	721	850	47923	0.496142	0.397918	-0.763995	0.977743	0.977743
0.3	0.2	0.9	69	282	328	399	458	539	603	692	760	854	926	27402	0.299858	0.197476	-0.671361	0.978299	0.978299
0.3	0.2	0.9	69	282	328	399	458	539	603	692	760	854	926	27402	0.299858	0.197476	-0.671361	0.978299	0.978299
0.5	0.1	0.6	64	95	172	234	297	378	458	557	641	743	850	23681	0.500994	0.0974705	-0.648127	0.978366	0.978366
0.5	0.1	0.6	64	95	172	234	297	378	458	557	641	743	850	23681	0.500994	0.0974705	-0.648127	0.978366	0.978366
0.5	0.4	0.8	69	116	164	234	289	371	438	535	614	721	820	31387	0.501901	0.397888	-0.770807	0.980163	0.980163
0.5	0.4	0.8	69	116	164	234	289	371	438	535	614	721	820	31387	0.501901	0.397888	-0.770807	0.980163	0.980163
0.3	0.1	0.6	68	284	359	418	498	561	624	710	776	864	931	25449	0.2966	0.0990065	-0.714505	0.981029	0.981029
0.3	0.1	0.6	68	284	359	418	498	561	624	710	776	864	931	25449	0.2966	0.0990065	-0.714505	0.981029	0.981029
0.4	0.2	0.9	76	222	298	363	437	500	562	649	739	832	928	66979	0.400265	0.196177	-0.633085	0.981047	0.981047
0.4	0.2	0.9	76	222	298	363	437	500	562	649	739	832	928	66979	0.400265	0.196177	-0.633085	0.981047	0.981047
0.4	0.3	0.7	76	214	283	341	418	483	543	627	722	822	922	42127	0.403327	0.296524	-0.749167	0.981583	0.981583
0.4	0.3	0.7	76	214	283	341	418	483	543	627	722	822	922	42127	0.403327	0.296524	-0.749167	0.981583	0.981583
0.5	0.1	0.9	58	94	150	209	271	334	400	495	594	701	831	8019	0.50055	0.0973973	-0.709566	0.982462	0.982462
0.5	0.1	0.9	58	94	150	209	271	334	400	495	594	701	831	8019	0.50055	0.0973973	-0.709566	0.982462	0.982462
0.4	0.2	0.6	64	186	263	323	386	451	517	622	722	803	904	55104	0.402734	0.197492	-0.650818	0.982745	0.982745
0.4	0.2	0.6	64	186	263	323	386	451	517	622	722	803	904	55104	0.402734	0.197492	-0.650818	0.982745	0.982745
0.4	0.2	0.8	64	179	249	306	365	427	491	581	655	725	816	14473	0.403268	0.196076	-0.664059	0.982857	0.982857
0.4	0.2	0.8	64	179	249	306	365	427	491	581	655	725	816	14473	0.403268	0.196076	-0.664059	0.982857	0.982857
0.3	0.1	0.8	65	285	345	406	492	558	624	688	776	842	911	36138	0.302477	0.097416	-0.734582	0.983048	0.983048
0.3	0.1	0.8	65	285	345	406	492	558	624	688	776	842	911	36138	0.302477	0.097416	-0.734582	0.983048	0.983048
0.5	0.2	0.9	63	111	164	222	281	367	452	521	622	746	860	19874	0.499748	0.197577	-0.736746	0.983281	0.983281
0.5	0.2	0.9	63	111	164	222	281	367	452	521	622	746	860	19874	0.499748	0.197577	-0.736746	0.983281	0.983281
0.3	0.1	0.9	68	288	365	421	499	559	622	709	775	863	931	26243	0.300022	0.0974892	-0.692675	0.98358	0.98358
0.3	0.1	0.9	68	288	365	421	499	559	622	709	775	863	931	26243	0.300022	0.0974892	-0.692675	0.98358	0.98358
0.3	0.3	1	68	254	321	378	458	522	589	683	755	851	925	83049	0.301185	0.296621	0.777332	0.984472	0.984472
0.3	0.4	0.9	67	259	308	384	442	503	589	659	734	837	917	206583	0.298412	0.397903	-0.621405	0.985746	0.985746
0.3	0.4	0.9	67	259	308	384	442	503	589	659	734	837	917	206583	0.298412	0.397903	-0.621405	0.985746	0.985746
0.5	0.3	0.9	64	97	164	219	276	338	412	501	586	679	808	20078	0.499689	0.296525	-0.681889	0.985797	0.985797
0.5	0.3	0.9	64	97	164	219	276	338	412	501	586	679	808	20078	0.499689	0.296525	-0.681889	0.985797	0.985797
0.4	0.3	0.9	74	206	280	348	424	486	571	658	726	820	922	92350	0.400074	0.297892	-0.719895	0.986178	0.986178
0.4	0.3	0.9	74	206	280	348	424	486	571	658	726	820	922	92350	0.400074	0.297892	-0.719895	0.986178	0.986178
0.3	0.4	0.7	67	232	290	368	430	493	587	658	732	838	919	191200	0.303366	0.397947	-0.647606	0.986252	0.986252
0.3	0.4	0.7	67	232	290	368	430	493	587	658	732	838	919	191200	0.303366	0.397947	-0.647606	0.986252	0.986252
0.3	0.1	0.7	67	306	365	441	499	559	643	709	775	863	931	27476	0.301374	0.0974892	-0.758904	0.986918	0.986918
0.3	0.1	0.7	67	306	365	441	499	559	643	709	775	863	931	27476	0.301374	0.0974892	-0.758904	0.986918	0.986918
0.4	0.1	0.9	61	204	263	322	383	446	512	578	666	740	809	24334	0.399988	0.0974355	-0.691136	0.987315	0.987315
0.4	0.1	0.9	61	204	263	322	383	446	512	578	666	740	809	24334	0.399988	0.0974355	-0.691136	0.987315	0.987315
0.4	0.2	1	66	193	265	323	383	467	533	612	707	792	883	26361	0.396754	0.197544	0.797131	0.987876	0.987876
0.2	0.2	0.8	61	337	396	455	517	581	646	714	783	855	927	105476	0.203938	0.198892	-0.593299	0.988053	0.988053
0.2	0.2	0.8	61	337	396	455	517	581	646	714	783	855	927	105476	0.203938	0.198892	-0.593299	0.988053	0.988053
0.5	0.2	0.8	65	121	174	230	305	363	424	488	580	682	793	8611	0.498553	0.196108	-0.80897	0.988193	0.988193
0.5	0.2	0.8	65	121	174	230	305	363	424	488	580	682	793	8611	0.498553	0.196108	-0.80897	0.988193	0.988193
0.2	0.4	1	61	291	352	412	476	542	613	687	763	841	919	235088	0.198827	0.399214	0.806917	0.988388	0.988388
0.3	0.4	0.6	63	244	298	355	411	496	564	634	709	787	866	70636	0.29633	0.396621	-0.610594	0.98954	0.98954
0.3	0.4	0.6	63	244	298	355	411	496	564	634	709	787	866	70636	0.29633	0.396621	-0.610594	0.98954	0.98954
0.3	0.3	0.7	59	237	294	354	417	481	550	622	698	786	902	12912	0.30248	0.296461	-0.693645	0.989603	0.989603
0.3	0.3	0.7	59	237	294	354	417	481	550	622	698	786	902	12912	0.30248	0.296461	-0.693645	0.989603	0.989603
0.3	0.3	0.6	66	262	334	392	451	537	604	673	770	845	922	157133	0.303357	0.296526	-0.764154	0.989694	0.989694
0.3	0.3	0.6	66	262	334	392	451	537	604	673	770	845	922	157133	0.303357	0.296526	-0.764154	0.989694	0.989694
0.4	0.2	0.7	62	188	262	322	384	448	513	580	660	745	838	10786	0.397173	0.196161	-0.605808	0.989902	0.989902
0.4	0.2	0.7	62	188	262	322	384	448	513	580	660	745	838	10786	0.397173	0.196161	-0.605808	0.989902	0.989902
0.4	0.1	0.6	53	180	239	279	340	404	448	515	636	721	870	8479	0.400438	0.0974339	-0.707664	0.990067	0.990067
0.4	0.1	0.6	53	180	239	279	340	404	448	515	636	721	870	8479	0.400438	0.0974339	-0.707664	0.990067	0.990067
0.3	0.3	0.8	60	237	295	357	422	489	558	629	704	783	859	58928	0.301961	0.297909	-0.710963	0.990236	0.990236
0.3	0.3	0.8	60	237	295	357	422	489	558	629	704	783	859	58928	0.301961	0.297909	-0.710963	0.990236	0.990236
0.2	0.4	0.8	60	285	342	402	465	534	606	681	758	837	918	177233	0.198312	0.396606	-0.558743	0.990405	0.990405
0.2	0.4	0.8	60	285	342	402	465	534	606	681	758	837	918	177233	0.198312	0.396606	-0.558743	0.990405	0.990405
0.4	0.4	0.7	53	140	191	227	286	349	392	465	569	663	828	9574	0.402956	0.39659	-0.612982	0.990798	0.990798
0.4	0.4	0.7	53	140	191	227	286	349	392	465	569	663	828	9574	0.402956	0.39659	-0.612982	0.990798	0.990798
0.3	0.2	0.6	60	261	317	376	437	499	564	631	698	768	860	15951	0.297335	0.196144	-0.57643	0.990843	0.990843
0.3	0.2	0.6	60	261	317	376	437	499	564	631	698	768	860	15951	0.297335	0.196144	-0.57643	0.990843	0.990843
0.4	0.4	0.6	53	140	192	228	286	352	401	501	610	701	848	9114	0.402956	0.397932	-0.58241	0.990869	0.990869
0.4	0.4	0.6	53	140	192	228	286	352	401	501	610	701	848	9114	0.402956	0.397932	-0.58241	0.990869	0.990869
0.2	0.1	1	59	362	422	482	545	608	672	735	801	867	933	23898	0.200371	0.0973998	0.74833	0.99138	0.99138
0.2	0.4	0.9	60	284	342	403	468	537	608	683	760	838	918	194818	0.203962	0.399244	-0.48111	0.991382	0.991382
0.2	0.4	0.9	60	284	342	403	468	537	608	683	760	838	918	194818	0.203962	0.399244	-0.48111	0.991382	0.991382
0.3	0.1	1	63	295	355	415	477	561	625	691	756	825	891	16912	0.30171	0.0989529	0.82726	0.991894	0.991894
0.3	0.2	1	56	243	300	360	421	484	527	595	662	770	906	15360	0.303388	0.19756	0.884049	0.991948	0.991948
0.3	0.2	0.8	58	259	315	374	434	497	563	631	700	772	905	10985	0.297572	0.196025	-0.579932	0.992628	0.992628
0.3	0.2	0.8	58	259	315	374	434	497	563	631	700	772	905	10985	0.297572	0.196025	-0.579932	0.992628	0.992628
0.4	0.1	1	63	226	286	346	406	490	553	617	700	765	851	15799	0.397763	0.098935	0.859538	0.992779	0.992779
0.2	0.4	0.6	59	308	367	428	493	561	631	706	784	864	945	212947	0.19602	0.396605	-0.594303	0.993604	0.993604
0.2	0.4	0.6	59	308	367	428	493	561	631	706	784	864	945	212947	0.19602	0.396605	-0.594303	0.993604	0.993604
0.2	0.3	0.6	59	329	385	445	510	578	649	721	795	870	947	129831	0.197242	0.296478	-0.589647	0.993625	0.993625
0.2	0.3	0.6	59	329	385	445	510	578	649	721	795	870	947	129831	0.197242	0.296478	-0.589647	0.993625	0.993625
0.2	0.4	0.7	49	251	287	347	390	458	506	578	629	707	794	35577	0.1992	0.396605	-0.326177	0.993685	0.993685
0.2	0.4	0.7	49	251	287	347	390	458	506	578	629	707	794	35577	0.1992	0.396605	-0.326177	0.993685	0.993685
0.2	0.3	0.7	49	277	315	376	419	485	529	599	647	740	830	10347	0.1992	0.296573	-0.28395	0.993703	0.993703
0.2	0.3	0.7	49	277	315	376	419	485	529	599	647	740	830	10347	0.1992	0.296573	-0.28395	0.993703	0.993703
0.3	0.2	0.7	51	248	310	352	415	458	526	587	690	775	907	11704	0.302134	0.19616	-0.522845	0.994627	0.994627
0.3	0.2	0.7	51	248	310	352	415	458	526	587	690	775	907	11704	0.302134	0.19616	-0.522845	0.994627	0.994627
0.2	0.2	1	59	355	416	478	541	607	673	740	809	880	952	121629	0.197242	0.196059	0.807996	0.994776	0.994776
0.2	0.3	0.8	49	275	315	376	418	484	529	600	648	738	832	22620	0.20395	0.296462	-0.290022	0.994923	0.994923
0.2	0.3	0.8	49	275	315	376	418	484	529	600	648	738	832	22620	0.20395	0.296462	-0.290022	0.994923	0.994923
0.2	0.2	0.7	49	297	336	399	441	504	548	617	663	752	841	10513	0.20395	0.196144	-0.359783	0.995021	0.995021
0.2	0.2	0.7	49	297	336	399	441	504	548	617	663	752	841	10513	0.20395	0.196144	-0.359783	0.995021	0.995021
0.2	0.3	0.9	55	312	372	412	475	541	610	658	730	805	902	89588	0.199499	0.299322	-0.465404	0.995034	0.995034
0.2	0.3	0.9	55	312	372	412	475	541	610	658	730	805	902	89588	0.199499	0.299322	-0.465404	0.995034	0.995034
0.2	0.1	0.6	49	318	359	422	464	528	572	638	682	770	855	11071	0.20395	0.0960428	-0.309606	0.995054	0.995054
0.2	0.1	0.6	49	318	359	422	464	528	572	638	682	770	855	11071	0.20395	0.0960428	-0.309606	0.995054	0.995054
0.4	0.1	0.8	56	203	262	322	382	444	488	556	657	763	892	10631	0.398026	0.0974526	-0.69631	0.995138	0.995138
0.4	0.1	0.8	56	203	262	322	382	444	488	556	657	763	892	10631	0.398026	0.0974526	-0.69631	0.995138	0.995138
0.2	0.1	0.9	55	359	420	462	525	591	657	703	772	852	935	13455	0.201926	0.0974713	-0.473286	0.995545	0.995545
0.2	0.1	0.9	55	359	420	462	525	591	657	703	772	852	935	13455	0.201926	0.0974713	-0.473286	0.995545	0.995545
0.1	0.2	0.9	54	390	450	513	578	622	691	760	807	878	950	102884	0.0993383	0.197509	-0.426637	0.995628	0.995628
0.1	0.2	0.9	54	390	450	513	578	622	691	760	807	878	950	102884	0.0993383	0.197509	-0.426637	0.995628	0.995628
0.3	0.3	0.9	52	216	274	335	376	441	486	558	667	759	901	12149	0.30369	0.296525	-0.587992	0.996043	0.996043
0.3	0.3	0.9	52	216	274	335	376	441	486	558	667	759	901	12149	0.30369	0.296525	-0.587992	0.996043	0.996043
0.1	0.2	0.8	54	391	454	517	581	624	692	761	807	878	950	184612	0.103144	0.196076	-0.426192	0.996149	0.996149
0.1	0.2	0.8	54	391	454	517	581	624	692	761	807	878	950	184612	0.103144	0.196076	-0.426192	0.996149	0.996149
0.1	0.1	0.9	54	413	475	538	601	645	711	777	821	887	954	21852	0.103144	0.0960607	-0.345488	0.996278	0.996278
0.1	0.1	0.9	54	413	475	538	601	645	711	777	821	887	954	21852	0.103144	0.0960607	-0.345488	0.996278	0.996278
0.2	0.3	1	56	308	366	432	499	566	612	683	755	828	903	106353	0.197725	0.297941	0.673064	0.996314	0.996314
0.3	0.4	0.8	49	210	248	306	349	417	464	552	635	773	874	17037	0.298369	0.396621	-0.554799	0.996358	0.996358
0.3	0.4	0.8	49	210	248	306	349	417	464	552	635	773	874	17037	0.298369	0.396621	-0.554799	0.996358	0.996358
0.2	0.1	0.7	51	339	399	439	502	546	612	656	725	790	916	10217	0.203674	0.0960063	-0.429715	0.996846	0.996846
0.2	0.1	0.7	51	339	399	439	502	546	612	656	725	790	916	10217	0.203674	0.0960063	-0.429715	0.996846	0.996846
0.3	0.4	1	53	221	276	315	376	440	484	556	631	681	845	47186	0.297532	0.396576	0.84814	0.997048	0.997048
0.1	0.4	0.8	49	320	362	425	468	537	585	658	709	789	843	130218	0.0999427	0.399154	-0.0789091	0.997258	0.997258
0.2	0.2	0.6	52	323	384	447	489	554	598	667	739	802	909	13579	0.202443	0.19751	-0.588441	0.997282	0.997282
0.2	0.2	0.6	52	323	384	447	489	554	598	667	739	802	909	13579	0.202443	0.19751	-0.588441	0.997282	0.997282
0.2	0.4	0.5	52	272	331	394	438	506	553	627	702	754	896	72062	0.202443	0.396651	-0.47673	0.997321	0.997321
0.2	0.4	0.5	52	272	331	394	438	506	553	627	702	754	896	72062	0.202443	0.396651	-0.47673	0.997321	0.997321
0.2	0.1	0.8	52	340	400	461	503	566	610	676	742	788	894	16041	0.202443	0.0974696	-0.546156	0.997351	0.997351
0.2	0.1	0.8	52	340	400	461	503	566	610	676	742	788	894	16041	0.202443	0.0974696	-0.546156	0.997351	0.997351
0.2	0.2	0.9	52	313	373	436	480	546	590	658	727	775	867	41179	0.202443	0.197595	-0.435849	0.997402	0.997402
0.2	0.2	0.9	52	313	373	436	480	546	590	658	727	775	867	41179	0.202443	0.197595	-0.435849	0.997402	0.997402
0.1	0.1	1	49	397	437	497	539	602	646	712	756	822	867	15369	0.0999427	0.0960063	0.42374	0.997567	0.997567
0.1	0.4	1	49	322	364	427	470	540	588	661	712	791	845	157191	0.0999427	0.396605	0.404705	0.99764	0.99764
0.1	0.3	0.8	49	342	385	451	496	565	611	682	730	805	856	165004	0.102666	0.296509	-0.128677	0.997759	0.997759
0.1	0.3	0.8	49	342	385	451	496	565	611	682	730	805	856	165004	0.102666	0.296509	-0.128677	0.997759	0.997759
0.1	0.4	0.6	51	347	409	453	521	568	642	691	768	821	902	194250	0.0983147	0.397857	-0.297571	0.997988	0.997988
0.1	0.4	0.6	51	347	409	453	521	568	642	691	768	821	902	194250	0.0983147	0.397857	-0.297571	0.997988	0.997988
0.1	0.1	0.7	51	418	481	523	586	628	694	738	804	849	918	20744	0.0983147	0.0960242	-0.275289	0.998077	0.998077
0.1	0.1	0.7	51	418	481	523	586	628	694	738	804	849	918	20744	0.0983147	0.0960242	-0.275289	0.998077	0.998077
0.1	0.2	0.7	50	375	438	480	546	590	658	703	772	820	910	77855	0.102431	0.197426	-0.223426	0.998179	0.998179
0.1	0.2	0.7	50	375	438	480	546	590	658	703	772	820	910	77855	0.102431	0.197426	-0.223426	0.998179	0.998179
0.1	0.3	1	49	349	390	453	497	566	613	685	733	805	855	75406	0.102666	0.299323	0.464379	0.998185	0.998185
0.1	0.3	0.6	52	366	430	495	539	609	656	728	803	853	930	169923	0.098445	0.296572	-0.407382	0.998388	0.998388
0.1	0.3	0.6	52	366	430	495	539	609	656	728	803	853	930	169923	0.098445	0.296572	-0.407382	0.998388	0.998388
0.1	0.1	0.8	52	419	480	542	584	647	690	756	823	869	938	61987	0.098445	0.0974517	-0.378183	0.998422	0.998422
0.1	0.1	0.8	52	419	480	542	584	647	690	756	823	869	938	61987	0.098445	0.0974517	-0.378183	0.998422	0.998422
0.1	0.3	0.9	51	366	428	471	538	584	654	702	777	827	906	156118	0.102345	0.296431	-0.401253	0.998445	0.998445
0.1	0.3	0.9	51	366	428	471	538	584	654	702	777	827	906	156118	0.102345	0.296431	-0.401253	0.998445	0.998445
0.1	0.4	0.7	51	340	404	448	518	566	640	690	768	820	902	197253	0.102345	0.396651	-0.449643	0.998488	0.998488
0.1	0.4	0.7	51	340	404	448	518	566	640	690	768	820	902	197253	0.102345	0.396651	-0.449643	0.998488	0.998488
0.1	0.4	0.9	51	350	413	456	524	570	643	693	768	820	901	344438	0.102345	0.39665	-0.423849	0.998488	0.998488
0.1	0.4	0.9	51	350	413	456	524	570	643	693	768	820	901	344438	0.102345	0.39665	-0.423849	0.998488	0.998488
0.1	0.3	0.7	51	371	432	475	541	587	657	704	778	828	905	146883	0.102345	0.296494	-0.330586	0.99851	0.99851
0.1	0.3	0.7	51	371	432	475	541	587	657	704	778	828	905	146883	0.102345	0.296494	-0.330586	0.99851	0.99851
0.1	0.2	0.6	51	394	456	498	564	608	676	722	792	840	912	106549	0.102345	0.196177	-0.445622	0.998535	0.998535
0.1	0.2	0.6	51	394	456	498	564	608	676	722	792	840	912	106549	0.102345	0.196177	-0.445622	0.998535	0.998535
0.1	0.1	0.6	51	416	479	521	584	626	692	736	802	846	914	22611	0.102345	0.0974875	-0.366711	0.998556	0.998556
0.1	0.1	0.6	51	416	479	521	584	626	692	736	802	846	914	22611	0.102345	0.0974875	-0.366711	0.998556	0.998556
0.1	0.2	1	51	390	451	494	559	603	671	717	786	834	906	133488	0.102345	0.200326	0.537768	0.998884	0.998884

## Sheet: Sheet2
0.7	0.1	0.2	116	0	4	8	16	24	31	40	51	63	895	546969
0.7	0.1	0.3	146	3	8	13	19	27	35	41	51	792	856	622862
0.7	0.1	0.4	138	1	4	8	16	23	29	38	46	56	874	837612
0.7	0.1	0.5	134	2	6	11	17	25	34	43	53	66	894	414508
0.7	0.1	0.6	145	8	15	26	42	148	563	625	708	773	839	297196
0.7	0.1	0.7	140	10	17	28	47	468	569	649	718	796	884	1611576
0.7	0.1	0.8	144	10	18	26	38	108	548	623	688	773	862	419890
0.7	0.1	0.9	131	13	25	38	110	412	514	636	734	799	887	473960
0.7	0.1	1	130	10	20	35	61	305	541	605	706	791	897	353683
0.7	0.2	0.1	134	8	13	19	29	39	54	70	85	110	887	486440
0.7	0.2	0.2	135	9	15	23	34	46	62	75	100	786	880	594377
0.7	0.2	0.3	147	16	25	38	49	62	79	96	115	803	890	722250
0.7	0.2	0.4	117	8	15	23	37	49	68	90	119	759	870	300566
0.7	0.2	0.5	134	12	19	30	40	53	69	87	104	131	889	514224
0.7	0.2	0.6	122	31	55	90	181	473	556	637	718	809	902	1435889
0.7	0.2	0.7	128	25	57	91	198	467	555	643	718	809	880	1056543
0.7	0.2	0.8	108	27	73	144	268	395	512	617	703	812	884	427332
0.7	0.2	1	115	28	56	77	126	420	517	600	686	795	908	666640
0.7	0.3	0.1	132	15	26	38	55	74	89	117	141	172	859	928000
0.7	0.3	0.3	133	15	27	37	53	74	92	119	154	206	838	540719
0.7	0.3	0.4	118	17	27	39	56	76	100	137	185	763	885	964937
0.7	0.3	0.5	152	27	40	55	70	91	109	139	184	768	859	953797
0.7	0.3	0.6	135	42	64	106	168	380	528	593	681	754	848	516203
0.7	0.3	0.7	148	31	59	92	131	225	512	588	657	749	847	727609
0.7	0.3	0.8	152	32	53	83	120	216	496	570	665	752	849	720187
0.7	0.3	0.9	132	38	62	110	181	395	471	550	643	727	824	421219
0.7	0.3	1	129	59	92	145	234	428	547	636	708	790	882	686125
0.7	0.4	0.1	143	27	40	55	71	93	115	143	182	237	841	553453
0.7	0.4	0.2	155	36	48	64	89	114	143	170	208	280	852	705812
0.7	0.4	0.5	137	35	51	72	94	118	153	188	230	778	877	878235
0.7	0.4	0.6	138	56	90	139	201	384	507	588	669	740	837	634172
0.7	0.4	0.7	124	55	84	129	202	389	473	538	623	693	814	808953
0.7	0.4	0.8	129	76	122	179	257	435	513	625	690	763	837	762797
0.7	0.5	0.1	118	10	21	38	63	101	160	236	350	527	760	561781
0.7	0.5	0.2	153	39	63	85	116	154	194	250	330	416	573	847657
0.7	0.5	0.3	133	52	87	124	175	247	325	416	517	655	831	868203
0.7	0.5	0.4	117	55	94	145	198	248	337	450	569	712	839	918656
0.7	0.5	0.5	144	92	139	196	243	313	389	498	609	731	845	931406
0.7	0.5	0.6	143	92	128	175	233	314	396	488	589	724	892	917484
0.7	0.5	0.7	150	127	179	247	321	392	476	563	662	755	888	1151359
0.7	0.5	0.9	113	77	127	180	247	326	401	510	625	745	915	1130875
0.7	0.6	0.1	141	44	59	81	109	149	203	268	345	441	623	722968
0.7	0.6	0.2	117	46	66	87	116	151	192	252	334	439	582	466484
0.7	0.6	0.3	119	47	72	102	140	183	239	324	416	579	767	935844
0.7	0.6	0.6	102	73	111	160	215	281	369	466	592	734	869	946687
0.7	0.6	0.9	73	30	51	73	114	182	234	334	461	558	809	287375
0.7	0.7	0.1	139	43	65	97	141	204	282	377	474	608	780	435297
0.7	0.7	0.2	144	73	104	142	193	253	329	427	527	637	768	1061469
0.7	0.7	0.3	127	76	110	154	201	248	313	371	443	574	735	1124156
0.7	0.7	0.4	134	73	102	133	175	219	280	352	447	601	741	689625
0.7	0.7	0.5	128	66	95	125	172	234	312	417	527	686	828	415000
0.7	0.8	0.1	119	50	73	100	138	190	249	317	426	563	746	917922
0.7	0.8	0.3	141	86	117	164	220	272	342	427	541	666	829	1022547
0.7	0.8	1	100	66	96	134	175	233	317	394	488	617	776	630421
0.7	0.9	0.1	128	91	137	172	225	288	360	453	545	660	791	1076531
0.7	0.9	0.3	116	77	111	152	201	259	328	408	515	649	838	750156
0.7	0.9	0.4	93	60	86	121	166	227	285	375	508	627	848	835968
0.8	0.1	0.1	171	0	4	10	17	25	34	42	51	59	915	1154203
0.8	0.5	0.1	174	22	42	68	104	144	209	280	355	486	690	650578
0.8	0.5	0.4	170	58	93	143	203	267	359	454	563	694	883	733813
0.8	0.5	0.5	181	58	89	130	182	234	315	394	523	662	824	896875
0.8	0.7	0.2	160	41	70	107	147	209	277	353	472	603	762	902922

## Sheet: Sheet4
0.7	0.1	-0.3	139	0	0	3	7	10	14	20	28	37	50	1168500
0.7	0.1	-0.6	119	0	0	1	4	8	12	18	26	39	53	496469
0.7	0.1	-0.7	134	0	0	2	5	9	15	21	27	36	50	1163203
0.7	0.2	0	132	7	13	23	31	43	54	67	86	104	129	1082953
0.7	0.2	-0.2	136	3	7	11	17	23	31	42	55	69	96	1089797
0.7	0.2	-0.8	109	2	6	12	18	27	36	50	64	85	107	855906
0.7	0.2	-0.9	114	0	5	10	16	25	36	46	56	76	103	917047
0.7	0.3	0	121	11	19	29	43	55	70	89	109	139	185	764047
0.7	0.3	-0.1	115	5	11	18	30	45	61	76	96	120	170	943532
0.7	0.3	-0.2	157	10	17	26	38	50	65	82	105	124	154	1166735
0.7	0.3	-0.3	135	8	13	20	28	43	59	72	95	126	155	854546
0.7	0.3	-0.5	147	8	16	26	37	49	65	82	105	132	162	928265
0.7	0.3	-0.6	103	6	10	16	24	40	57	74	98	128	168	421109
0.7	0.3	-0.7	93	2	6	12	22	35	44	62	87	113	151	569797
0.7	0.3	-0.8	149	9	18	29	40	55	69	89	104	131	162	867219
0.7	0.3	-0.9	139	11	19	27	37	50	66	82	97	116	156	1013468
0.7	0.4	-0.1	139	23	33	47	64	82	99	121	147	182	221	1075234
0.7	0.4	-0.3	145	19	28	37	53	68	84	102	132	169	214	849079
0.7	0.4	-0.6	114	11	20	34	50	62	82	110	139	176	227	613703
0.7	0.4	-0.8	133	19	31	42	59	81	101	128	163	189	233	834094
0.7	0.5	0	144	20	40	66	104	145	199	268	376	500	655	715500
0.7	0.5	-0.3	130	0	0	1	10	22	50	93	170	279	515	251297
0.7	0.5	-0.4	137	0	0	2	5	16	36	69	120	230	451	723125
0.7	0.5	-0.7	141	0	0	0	1	3	9	27	69	152	339	363750
0.7	0.5	-0.9	138	0	0	1	5	14	33	58	139	223	394	862266
0.7	0.6	0	136	12	28	44	74	120	161	225	324	437	573	764391
0.7	0.6	-0.1	134	18	31	49	74	104	147	219	302	443	664	729813
0.7	0.6	-0.2	144	16	36	65	100	149	203	278	355	473	648	1161594
0.7	0.6	-0.3	141	2	7	16	36	65	100	155	231	352	522	555703
0.7	0.6	-0.4	129	1	5	10	19	38	64	112	171	297	464	428110
0.7	0.6	-0.6	113	0	0	2	12	33	52	96	181	277	492	364094
0.7	0.6	-0.8	91	0	0	5	19	41	81	132	243	361	577	894203
0.7	0.6	-0.9	101	0	1	5	9	18	32	62	115	226	456	620828
0.7	0.7	0	137	44	64	96	131	166	236	323	442	587	735	912860
0.7	0.7	-0.2	125	41	63	89	125	170	235	326	451	578	733	943406
0.7	0.7	-0.3	123	3	8	18	30	59	97	151	230	339	544	1027187
0.7	0.7	-0.4	128	12	25	43	66	99	145	211	276	410	602	638516
0.7	0.7	-0.5	112	2	8	21	40	74	112	180	288	410	641	943360
0.7	0.7	-0.8	138	1	8	23	43	76	113	173	248	365	523	780484
0.7	0.7	-0.9	119	0	2	9	23	40	66	116	194	317	530	959438
0.7	0.8	-0.2	108	38	61	93	137	180	236	333	443	611	798	856187
0.7	0.8	-0.3	131	38	59	85	121	159	211	280	397	513	696	864875
0.7	0.8	-0.4	140	34	53	76	108	152	203	254	331	443	590	710875
0.7	0.8	-0.7	147	12	22	39	64	95	140	188	257	350	485	1099469
0.7	0.8	-0.8	137	11	21	35	55	75	113	169	260	410	608	806985
0.7	0.9	-0.4	135	57	83	118	165	219	286	367	474	606	784	931125
0.7	0.9	-0.5	133	37	54	77	109	149	189	249	349	469	673	527297
0.7	0.9	-0.6	133	40	59	77	104	136	172	240	328	446	624	1061765
0.7	0.9	-0.8	120	30	43	60	88	125	173	261	374	511	684	548750
0.7	0.9	-0.9	131	36	52	69	95	133	184	237	326	436	625	762000
0.8	0.2	0	166	7	13	20	29	39	48	60	78	97	124	1080922
0.8	0.3	-0.9	165	11	16	26	43	60	78	99	123	149	184	948687
0.8	0.5	-0.1	166	21	42	68	108	159	213	302	420	555	736	1168531
0.8	0.6	0	168	19	43	77	127	180	248	347	458	614	781	1096657
0.8	0.6	-0.2	159	23	43	72	101	149	208	295	419	561	772	1069719
0.8	0.6	-0.9	185	0	4	12	37	67	103	158	249	393	614	1172375
0.8	0.7	0	166	41	69	102	150	217	299	400	524	661	806	1056391
0.8	0.7	-0.1	150	43	72	105	158	212	291	370	464	573	762	757360
0.8	0.8	-0.5	169	48	69	98	134	175	229	302	385	515	700	896047
0.8	0.8	-0.9	156	23	42	71	103	144	188	263	367	497	676	1148265
0.9	0.5	-0.4	200	5	10	20	33	64	111	190	304	447	661	914031
0.9	0.6	0	199	41	64	97	140	199	269	364	476	604	780	922453
0.9	0.7	-0.1	199	62	99	144	200	268	346	426	533	638	797	1115953
0.9	0.8	-0.2	198	75	108	151	203	258	323	414	530	665	795	1180484
